# Supplementary material for: Cooperative behaviour and phenotype plasticity evolve during melanoma progression
Source: Pigment Cell Melanoma Res. 2020 Mar 20;33(5):695–708. doi: 10.1111/pcmr.12873 (PMC7496243; doi:10.1111/pcmr.12873)
Supplement: Supplementary file 2 — Tables S1‐S4 [file PCMR-33-695-s002.xls]

## Sheet: Table S1 HALLMARKS
	HALLMARKS related to Figure S4A
	Heterogeneous tumours vs WM266-4-GFP tumours
ID	Description	setSize	enrichmentScore	NES	pvalue	p.adjust	qvalues	rank	leading_edge	core_enrichment
HALLMARK_MYOGENESIS	HALLMARK_MYOGENESIS	144	0.643359	2.42455	1.15149e-05	0.000143936	9.69676e-05	2050	tags=42%, list=16%, signal=35%	HSPB8/MYO1C/SMTN/TEAD4/AEBP1/MYOM2/GAA/SORBS1/SIRT2/FST/SPARC/SSPN/MEF2D/KCNH1/ITGA7/PC/KIFC3/DMD/MEF2C/SH2B1/AKT2/MYLK/ADAM12/SVIL/TSC2/ITGB5/TGFB1/CACNA1H/PLXNB2/SPHK1/MYH9/SORBS3/FLII/NOTCH1/DMPK/ITGB1/ACTN2/SOD3/IGFBP7/CKM/RYR1/ATP2A1/AGRN/MYOZ1/PYGM/GNAO1/COL4A2/TNNT3/COL15A1/COL3A1/COL1A1/TNNI2/TNNC2/DES/MYH4/ACTA1/ACTN3/MYH2/MYH1
HALLMARK_EPITHELIAL_MESENCHYMAL_TRANSITION	HALLMARK_EPITHELIAL_MESENCHYMAL_TRANSITION	149	0.603189	2.28148	1.14682e-05	0.000143936	9.69676e-05	1840	tags=38%, list=14%, signal=33%	NTM/MMP2/CAP2/PCOLCE/PLOD3/GEM/SPARC/CXCL8/SERPINH1/SERPINE1/IGFBP2/PMEPA1/TNFRSF12A/FN1/CYR61/MYLK/ADAM12/CTGF/RHOB/ITGA2/GAS1/LOXL2/ANPEP/QSOX1/ITGB5/FAP/TGFB1/TGM2/GPC1/LRP1/LOXL1/ITGB3/JUN/ITGB1/MMP14/SDC1/NT5E/FLNA/COL5A3/COL5A2/COL4A1/ELN/COL4A2/COL12A1/ITGA5/SLIT3/TNC/EDIL3/COL5A1/FBLN2/THBS1/MEST/TGFBI/COL3A1/COL1A1
HALLMARK_MITOTIC_SPINDLE	HALLMARK_MITOTIC_SPINDLE	199	0.538203	2.09391	1.1033e-05	0.000143936	9.69676e-05	4665	tags=63%, list=37%, signal=40%	RAB3GAP1/PCNT/HOOK3/GSN/SASS6/BIN1/ARHGAP10/KIF20B/BRCA2/STAU1/TLK1/ALMS1/KIF23/CDC27/NIN/NUSAP1/LATS1/ARAP3/SMC4/ARL8A/EZR/SSH2/RFC1/NF1/TPX2/RACGAP1/NCK2/CCDC88A/DST/CD2AP/FBXO5/ARF6/NOTCH2/CENPE/SHROOM2/RALBP1/DYNC1H1/ARHGAP4/ARHGEF12/AKAP13/TTK/PLK1/CEP192/ABI1/HDAC6/PKD2/ARFGEF1/OPHN1/NET1/CEP72/CTTN/DLGAP5/GEMIN4/TRIO/CNTROB/CDC42EP4/PREX1/ARHGAP5/LMNB1/KIF4A/RASAL2/BCR/FGD6/CSNK1D/NUMA1/RA…
HALLMARK_APICAL_JUNCTION	HALLMARK_APICAL_JUNCTION	145	0.545006	2.05541	1.15055e-05	0.000143936	9.69676e-05	2088	tags=32%, list=16%, signal=27%	VCL/ITGB4/EPB41L2/VASP/MMP2/ARHGEF6/MAP4K2/SGCE/LAMB3/MVD/ACTN1/ADAM15/NRTN/SYMPK/GNAI2/RASA1/AKT2/CDH15/ITGA3/SHC1/TJP1/SDC3/ITGA2/ZYX/PBX2/INPPL1/PCDH1/AKT3/ICAM5/SRC/MYH9/SORBS3/ITGB1/ACTN2/ADAM9/FSCN1/TAOK2/NECTIN1/NLGN2/IRS1/IKBKG/PKD1/ACTN4/TGFBI/ACTA1/ACTN3
HALLMARK_TGF_BETA_SIGNALING	HALLMARK_TGF_BETA_SIGNALING	48	0.594223	1.91808	0.00034989	0.00218681	0.00147322	2392	tags=40%, list=19%, signal=32%	PPP1R15A/CTNNB1/WWTR1/ENG/APC/KLF10/SERPINE1/PMEPA1/JUNB/TJP1/SMAD7/SMAD6/TGFB1/FURIN/NCOR2/LTBP2/SKI/THBS1
HALLMARK_TNFA_SIGNALING_VIA_NFKB	HALLMARK_TNFA_SIGNALING_VIA_NFKB	152	0.475153	1.80189	5.71213e-05	0.000571213	0.000384817	2703	tags=39%, list=21%, signal=31%	MAFF/ATP2B1/NFKB1/SMAD3/SOCS3/PDE4B/RNF19B/CEBPD/PLPP3/PPP1R15A/RELA/IER3/FOSL2/BCL3/IER5/NR4A3/CEBPB/ATF3/GCH1/KLF10/ZFP36/SQSTM1/EHD1/SERPINB8/GEM/EGR2/LAMB3/TAP1/SERPINE1/PMEPA1/NR4A2/RELB/MAP2K3/SNN/JUNB/ZC3H12A/IER2/CYR61/PER1/RHOB/NFAT5/NFKB2/KLF4/MARCKS/SPHK1/FJX1/PFKFB3/NR4A1/JUN/SLC2A6/EGR3/EGR1/KLF2/CSF1/KDM6B/LIF/FOSB/TNC
HALLMARK_G2M_CHECKPOINT	HALLMARK_G2M_CHECKPOINT	198	0.444096	1.72682	7.72968e-05	0.00064414	0.000433947	3991	tags=48%, list=31%, signal=34%	TPX2/CDKN1B/RACGAP1/FANCC/DBF4/CDC6/SFPQ/MCM6/FBXO5/EGF/TOP1/LIG3/SUV39H1/NUP98/PRMT5/NOTCH2/MCM3/CENPE/PLK4/MKI67/NOLC1/HSPA8/PDS5B/MAPK14/HNRNPD/KPNB1/MYC/TTK/PLK1/TFDP1/CDC7/CASP8AP2/ATRX/CTCF/TLE3/CCNA2/ILF3/NSD2/XPO1/POLA2/LBR/STIL/PML/E2F3/G3BP1/SYNCRIP/CDC25B/SMAD3/SLC7A1/CCNF/CDC25A/CUL5/LMNB1/KIF4A/RASAL2/E2F4/SMC2/HMGA1/BARD1/BCL3/NUMA1/H2AFX/RPS6KA5/KIF5B/MYBL2/TMPO/TOP2A/MCM2/HIF1A/RB…
HALLMARK_UV_RESPONSE_DN	HALLMARK_UV_RESPONSE_DN	130	0.459653	1.71265	0.000431996	0.00239998	0.00161683	3379	tags=43%, list=27%, signal=32%	MYC/PRDM2/ATRN/TOGARAM1/GRK5/ATP2B4/ATRX/ATXN1/KALRN/DUSP1/ATP2B1/TFPI/NFKB1/SMAD3/SLC7A1/APBB2/PEX14/CELF2/PIK3CD/PLPP3/CITED2/CDC42BPA/SYNJ2/IGFBP5/BCKDHB/RUNX1/CAP2/RXRA/TGFBR2/SYNE1/PTPN21/SERPINE1/ZMIZ1/SCAF8/MMP16/RND3/TJP1/PRKAR2B/CYR61/LTBP1/DDAH1/DLC1/SMAD7/SIPA1L1/ADGRL2/CACNA1A/MTA1/AKT3/ITGB3/MGLL/ABCC1/IRS1/COL5A2/COL3A1/COL1A1
HALLMARK_ESTROGEN_RESPONSE_EARLY	HALLMARK_ESTROGEN_RESPONSE_EARLY	154	0.432396	1.64144	0.000776265	0.00388132	0.00261479	2642	tags=35%, list=21%, signal=28%	ELF1/RAPGEFL1/ALDH3B1/GREB1/PMAIP1/WFS1/FOXC1/MAST4/MUC1/RARA/MYBL1/MYB/HSPB8/KLF10/ABHD2/SH3BP5/CELSR1/MYOF/TMEM164/FKBP5/SLC39A6/CANT1/RHOBTB3/HR/TSKU/ZNF185/RPS6KA2/ELOVL2/FRK/FAM102A/DLC1/SVIL/KDM4B/WWC1/SLC16A1/SLC7A5/PAPSS2/KLF4/LRIG1/CELSR2/SEMA3B/RET/TGM2/FCMR/OLFML3/MYBBP1A/EGR3/PODXL/NCOR2/FASN/CYP26B1/ITPK1/SFN
HALLMARK_PI3K_AKT_MTOR_SIGNALING	HALLMARK_PI3K_AKT_MTOR_SIGNALING	90	0.446511	1.58843	0.0062931	0.0262213	0.0176649	2400	tags=24%, list=19%, signal=20%	MAPK10/EIF4E/PITX2/VAV3/MYD88/SQSTM1/AKT1S1/MAP2K3/PTPN11/E2F1/AKT1/TSC2/GRK2/RPS6KA1/MKNK2/ACACA/RPTOR/TNFRSF1A/PAK4/ARHGDIA/SFN
HALLMARK_MYC_TARGETS_V1	HALLMARK_MYC_TARGETS_V1	199	-0.304011	-1.49437	0.000961025	0.0043683	0.00294285	3222	tags=35%, list=25%, signal=26%	RPL14/RPL18/RPL34/RACK1/RPS6/RPS10/RPS3/MRPL23/RPL22/RSL1D1/RPL6/SNRPD2/RPS5/HSPE1/RPS2/COX5A/NHP2/NME1/NDUFAB1/LSM7/EEF1B2/NAP1L1/SNRPG/CLNS1A/ORC2/SNRPA/HNRNPA1/C1QBP/LSM2/PPIA/RPLP0/PSMB3/PHB/HDDC2/SNRPD3/SLC25A3/TXNL4A/NOP16/MRPL9/NPM1/PABPC1/SNRPA1/MRPS18B/CCT4/PSMB2/PSMA1/SNRPD1/SSBP1/FBL/RFC4/TUFM/PSMA4/GOT2/KARS/UBE2L3/SSB/AP3S1/ACP1/RAN/PRDX4/SRSF7/VDAC3/PA2G4/ERH/CBX3/AIMP2/SNRPB2/LDHA/…
HALLMARK_OXIDATIVE_PHOSPHORYLATION	HALLMARK_OXIDATIVE_PHOSPHORYLATION	181	-0.497915	-2.42347	9.47688e-05	0.00067692	0.00045603	2795	tags=48%, list=22%, signal=38%	NDUFA3/UQCRB/NDUFS8/GPX4/COX4I1/UQCR10/COX6A1/NDUFA2/ATP6V0E1/COX7C/COX6C/MGST3/COX6B1/NDUFB1/COX17/ECH1/COX8A/NDUFS6/NDUFB8/UQCRQ/NDUFA9/NDUFB4/TIMM9/ATP6V1F/COX5A/NDUFB7/COX7B/FXN/NDUFA1/ETFB/NDUFAB1/COX5B/MRPS15/NDUFS4/ECHS1/UQCRH/NDUFC1/NDUFC2/COX7A2/TIMM8B/POLR2F/UQCR11/OXA1L/NDUFB3/ACAA2/TIMM50/MRPS30/NDUFB2/DECR1/NDUFB5/NDUFS3/SURF1/IDH3G/COX7A2L/GPI/ATP6V1D/NDUFA6/NDUFA8/SLC25A3/VDAC2/TOM…
	HALLMARKS related to Figure S4B
	Heterogeneous tumours vs 501mel-mCherry tumours
ID	Description	setSize	enrichmentScore	NES	pvalue	p.adjust	qvalues	rank	leading_edge	core_enrichment
HALLMARK_EPITHELIAL_MESENCHYMAL_TRANSITION	HALLMARK_EPITHELIAL_MESENCHYMAL_TRANSITION	148	0.840483	1.61199	1.00156e-05	0.000500781	0.000284655	916	tags=42%, list=7%, signal=39%	SDC4/COL12A1/LAMA2/CAPG/DPYSL3/PMP22/TGFB1/TIMP1/PMEPA1/SLIT2/SNTB1/IGFBP2/COL5A2/COL5A1/FBN1/WIPF1/FN1/COL1A1/EFEMP2/COL3A1/CXCL12/SERPINE2/TGFBI/FAP/GPC1/MEST/ITGB5/ITGA5/ITGA2/MGP/SPP1/VCAN/FAS/COL1A2/LOXL2/TNC/SDC1/TIMP3/SERPINH1/ELN/MYL9/FBLN2/PRRX1/FBLN5/COL4A1/THBS1/FGF2/COL6A2/BGN/IGFBP3/IGFBP4/NTM/COL4A2/ITGB3/CD44/HTRA1/CDH2/GPX7/FMOD/NT5E/CTHRC1
HALLMARK_COAGULATION	HALLMARK_COAGULATION	79	0.788993	1.51004	0.000254261	0.00423769	0.00240879	1192	tags=41%, list=10%, signal=37%	SERPINE1/CPB2/GSN/RAPGEF3/P2RY1/SH2B2/LGMN/CRIP2/C8G/PDGFB/C1S/APOC1/TIMP1/C1R/FBN1/FN1/ANG/PRSS23/MMP15/ITGA2/TIMP3/CPN1/ANXA1/ACOX2/TF/THBS1/CSRP1/CD9/ITGB3/HTRA1/MMP8
HALLMARK_ANGIOGENESIS	HALLMARK_ANGIOGENESIS	23	0.834884	1.5067	0.0111487	0.0372159	0.0211543	796	tags=43%, list=6%, signal=41%	COL5A2/COL3A1/LPL/SPP1/VCAN/S100A4/VAV2/SERPINA5/PDGFA
HALLMARK_IL6_JAK_STAT3_SIGNALING	HALLMARK_IL6_JAK_STAT3_SIGNALING	45	0.796711	1.49996	0.00410303	0.0284819	0.0161897	943	tags=22%, list=8%, signal=21%	TGFB1/IL4R/FAS/MYD88/CD9/OSMR/ITGB3/CD44/ITGA4
HALLMARK_KRAS_SIGNALING_UP	HALLMARK_KRAS_SIGNALING_UP	111	0.776479	1.49039	6.0313e-05	0.00150783	0.00085708	890	tags=25%, list=7%, signal=24%	APOD/SPRY2/PCSK1N/GFPT2/LAPTM5/ST6GAL1/PLEK2/ITGA2/SCN1B/ITGB2/SPP1/DOCK2/TMEM158/TSPAN1/FBXO4/SEMA3B/SPARCL1/KIF5C/PRRX1/CD37/LIF/IGFBP3/SOX9/KCNN4/ALDH1A3/ANGPTL4/TSPAN7
HALLMARK_INFLAMMATORY_RESPONSE	HALLMARK_INFLAMMATORY_RESPONSE	98	0.761285	1.46028	0.00061518	0.00768975	0.00437101	796	tags=23%, list=6%, signal=22%	CHST2/IRF7/SPHK1/STAB1/NMI/IL4R/LPAR1/CD82/ITGA5/SCN1B/LCP2/AXL/CX3CL1/RTP4/LIF/CDKN1A/BST2/CD70/OSMR/ITGB3/PCDH7/IFITM1
HALLMARK_INTERFERON_ALPHA_RESPONSE	HALLMARK_INTERFERON_ALPHA_RESPONSE	82	0.761518	1.45783	0.0015434	0.0128616	0.00731083	1358	tags=33%, list=11%, signal=30%	B2M/USP18/IFIT2/IFI35/HELZ2/TXNIP/MX1/CSF1/C1S/OAS1/BATF2/IRF7/SAMD9L/NMI/IL4R/IFI44/TRIM14/UBA7/UBE2L6/IFITM2/RTP4/IFI27/BST2/CASP1/GMPR/IFITM1
HALLMARK_CHOLESTEROL_HOMEOSTASIS	HALLMARK_CHOLESTEROL_HOMEOSTASIS	68	0.738255	1.40886	0.0123653	0.0372159	0.0211543	1346	tags=24%, list=11%, signal=21%	ETHE1/LDLR/LGMN/FBXO6/GSTM2/ANTXR2/LPL/TP53INP1/ALCAM/FADS2/FAM129A/SEMA3B/CD9/FABP5/CXCL16
HALLMARK_KRAS_SIGNALING_DN	HALLMARK_KRAS_SIGNALING_DN	78	0.730687	1.39813	0.0103314	0.0372159	0.0211543	1107	tags=26%, list=9%, signal=24%	PTPRJ/MX1/MFSD6/YPEL1/ITIH3/CHST2/IGFBP2/KCND1/SYNPO/FAM46C/TCF7L1/CPA2/COPZ2/EFHD1/GPRC5C/CLSTN3/RGS11/GDNF/TFCP2L1
HALLMARK_INTERFERON_GAMMA_RESPONSE	HALLMARK_INTERFERON_GAMMA_RESPONSE	145	0.725502	1.39153	0.000811387	0.00811387	0.0046121	1389	tags=27%, list=11%, signal=24%	LY6E/B2M/USP18/IFIT2/IFI35/LYSMD2/HELZ2/HLA-DMA/TXNIP/MX1/C1S/C1R/BATF2/IRF7/APOL6/SAMD9L/METTL7B/NMI/IL4R/IFI44/VAMP8/TRIM14/SSPN/FAS/LCP2/MX2/OAS2/MYD88/UBE2L6/IFITM2/TNFAIP2/RTP4/CDKN1A/IFI27/BST2/CASP1/VAMP5/XAF1
HALLMARK_ESTROGEN_RESPONSE_LATE	HALLMARK_ESTROGEN_RESPONSE_LATE	148	0.698703	1.34006	0.00455711	0.0284819	0.0161897	849	tags=20%, list=7%, signal=18%	OPN3/HR/EMP2/SFN/PTGES/EGR3/PRSS23/CYP26B1/CXCL12/LSR/ABCA3/MEST/CXCL14/TFAP2C/TPD52L1/CDH1/SEMA3B/MDK/CA12/ACOX2/SERPINA5/SCUBE2/CD9/FABP5/IGFBP4/KCNK5/RET/CD44
HALLMARK_UV_RESPONSE_DN	HALLMARK_UV_RESPONSE_DN	129	0.696217	1.33614	0.00904433	0.0372159	0.0211543	1833	tags=33%, list=15%, signal=28%	WDR37/SPOP/CAV1/ATP2B4/RXRA/DUSP1/RND3/IRS1/NFKB1/PTPN21/BCKDHB/BHLHE40/LDLR/SERPINE1/ATP2B1/SLC22A18/ERBB2/MAGI2/TGFBR2/SMAD7/PMP22/AKT3/COL5A2/COL1A1/PLPP3/COL3A1/MMP16/SDC2/LPAR1/KALRN/ICA1/COL1A2/IGFBP5/SCN8A/VAV2/FBLN5/ADGRL2/SIPA1L1/MGLL/ITGB3/MT1E
HALLMARK_APICAL_JUNCTION	HALLMARK_APICAL_JUNCTION	148	0.690139	1.32364	0.00739153	0.0372159	0.0211543	1249	tags=25%, list=10%, signal=23%	ZYX/COL9A1/ACTN4/AMH/GAMT/MAPK11/RRAS/SPEG/AMIGO1/CRAT/ICAM5/SGCE/NECTIN1/AKT3/SLIT2/FBN1/ITGA3/ITGB4/CDH15/TGFBI/PCDH1/ITGA2/LAMB3/VCAN/CDH1/CX3CL1/ITGA10/VAV2/WNK4/MYL9/MDK/CLDN11/JAM3/SRC/ARHGEF6/CADM3
HALLMARK_APOPTOSIS	HALLMARK_APOPTOSIS	130	0.689458	1.32308	0.0126534	0.0372159	0.0211543	1143	tags=18%, list=9%, signal=17%	SATB1/ERBB2/BMF/HSPB1/TXNIP/SMAD7/TIMP1/LEF1/EGR3/ERBB3/IGFBP6/F2R/GPX3/KRT18/FAS/TIMP3/ANXA1/GSTM1/BGN/CDKN1A/CASP1/CD44/H1F0
HALLMARK_IL2_STAT5_SIGNALING	HALLMARK_IL2_STAT5_SIGNALING	141	0.68896	1.32178	0.0097385	0.0372159	0.0211543	677	tags=14%, list=5%, signal=14%	CSF1/CAPG/MUC1/SPRY4/AHNAK/IL4R/ALCAM/SPP1/NDRG1/TNFRSF4/PTCH1/DHRS3/SCN9A/COL6A1/LIF/ITIH5/ADAM19/CD44/NT5E
HALLMARK_ESTROGEN_RESPONSE_EARLY	HALLMARK_ESTROGEN_RESPONSE_EARLY	154	0.681196	1.30655	0.010605	0.0372159	0.0211543	1035	tags=21%, list=8%, signal=19%	DHRS2/CBFA2T3/OPN3/HR/SFN/PTGES/EGR3/MUC1/SYNGR1/PRSS23/CYP26B1/CXCL12/ADCY1/ABCA3/ZNF185/FCMR/SVIL/SEC14L2/ELOVL2/KRT18/TFAP2C/TPD52L1/SEMA3B/OLFML3/CA12/DHRS3/PODXL/IGFBP4/KCNK5/RET/CD44
HALLMARK_COMPLEMENT	HALLMARK_COMPLEMENT	134	0.679339	1.30349	0.0179812	0.0473189	0.0268971	995	tags=20%, list=8%, signal=19%	LGMN/DOCK4/DUSP5/PDGFB/C1S/APOC1/TIMP1/CDK5R1/C1R/SPOCK2/IRF7/FN1/ANG/GNG2/GPD2/MMP15/CPM/LCP2/WAS/CASP10/APOBEC3G/CSRP1/SRC/CASP1/COL4A2/MMP8
HALLMARK_P53_PATHWAY	HALLMARK_P53_PATHWAY	174	0.671164	1.28702	0.0119085	0.0372159	0.0211543	1187	tags=21%, list=9%, signal=20%	DDB2/TP53/TSC22D1/PTPN14/ZFP36L1/PHLDA3/TXNIP/DDIT4/FGF13/VWA5A/TGFB1/NUPR1/EPS8L2/KRT17/NOTCH1/CDK5R1/DGKA/SFN/VDR/SPHK1/ITGB4/TGFA/CD82/F2R/VAMP8/FAS/NDRG1/TPD52L1/SDC1/STEAP3/S100A4/LIF/CDKN1A/H2AFJ/CASP1/PDGFA
HALLMARK_OXIDATIVE_PHOSPHORYLATION	HALLMARK_OXIDATIVE_PHOSPHORYLATION	181	-0.383028	-1.72464	0.0175439	0.0473189	0.0268971	4168	tags=54%, list=33%, signal=36%	ATP6V0C/NDUFA7/MTRF1/ATP6V1G1/TCIRG1/UQCRB/FXN/COX17/COX6C/MDH1/UQCRQ/TIMM8B/UQCR10/NDUFC1/NDUFA2/COX6A1/PDP1/ATP6V0E1/NDUFA9/MRPS30/IDH3G/MTX2/MRPL35/MRPL34/DECR1/FDX1/NDUFB4/NDUFB3/MRPS15/HSPA9/SUPV3L1/COX7B/IDH1/OAT/PDHA1/OXA1L/GOT2/PRDX3/NDUFA3/MRPL15/GRPEL1/COX4I1/ATP6V1H/COX7A2/RETSAT/VDAC1/COX11/NDUFAB1/NDUFB7/GLUD1/OPA1/UQCR11/ATP6V1D/COX7C/UQCRH/NDUFB5/ATP6V0B/SUCLA2/IDH3B/CYCS/SDHB/NDUF…

## Sheet: Table S2 GO-terms Het vs WM2664
	GO-terms related to Figure S4A
	Heterogeneous tumours vs WM266-4-GFP tumours
ID	Description	setSize	enrichmentScore	NES	pvalue	p.adjust	qvalues	rank	leading_edge	core_enrichment
GO:0030198	extracellular matrix organization	127	0.658052	2.44723	1.16861e-05	0.00154047	0.00123426	1893	tags=45%, list=15%, signal=39%	ITGAV/DDR2/COL18A1/SPARC/LAMC3/ATXN1L/KAZALD1/LAMB3/DDR1/LAMA5/SERPINE1/LAMB2/ADAM15/ITGA2B/ITGA7/MFAP2/ITGA3/FN1/CYR61/ADAM12/DAG1/ITGA2/VWA1/COL19A1/NFKB2/ITGB8/ADAM19/ITGB5/ITGA6/LOXL1/FURIN/LAMB1/ITGB3/ICAM5/FOXF2/ITGB1/COL9A3/ITGB2/COL5A3/AGRN/HSPG2/COL5A2/COL4A1/ELN/COL4A2/ITGA5/COL8A1/NID1/TNC/COL5A1/FBLN2/THBS1/TGFBI/COL3A1/COL1A1/ITGA4
GO:0031424	keratinization	22	0.864243	2.38629	1.49158e-05	0.00154047	0.00123426	18	tags=27%, list=0%, signal=27%	SFN/KRT16/KRT5/KRT6A/KRT14
GO:0030049	muscle filament sliding	23	0.852899	2.37998	1.48017e-05	0.00154047	0.00123426	402	tags=43%, list=3%, signal=42%	TNNT3/TNNI2/TNNC2/DES/MYH4/TTN/ACTA1/ACTN3/MYH2
GO:0030574	collagen catabolic process	34	0.758399	2.29376	1.40657e-05	0.00154047	0.00123426	1319	tags=56%, list=10%, signal=50%	MMP16/COL25A1/COL19A1/MMP15/FURIN/MMP14/COL11A2/COL5A3/MMP8/COL5A2/COL4A1/COL4A2/COL15A1/COL12A1/COL8A1/COL5A1/COL3A1/COL1A1
GO:0007229	integrin-mediated signaling pathway	66	0.667936	2.27153	1.28553e-05	0.00154047	0.00123426	2369	tags=52%, list=19%, signal=42%	DOCK1/ADAM11/ITGB4/VAV3/ITGAV/ADAMTS1/LAMA5/ADAM15/ITGA2B/SEMA7A/ITGA7/PTPN11/ITGA3/ADAMTS13/CTGF/ITGA2/ITGB8/ITGB5/ITGA6/ZYX/TLN1/ABL1/ITGB3/SRC/MYH9/ITGB1/ADAM9/BCAR1/ITGB2/RCC2/ITGA5/COL3A1/ITGA4
GO:0009612	response to mechanical stimulus	45	0.709578	2.26202	1.35516e-05	0.00154047	0.00123426	1599	tags=42%, list=13%, signal=37%	TGFBR2/TRPV4/IGFBP2/GLI2/JUNB/ASNS/PPL/P2RY1/SRC/JUN/MMP14/PTCH1/GATA4/FOSB/TNC/THBS1/COL3A1/ACTA1
GO:0007155	cell adhesion	257	0.566993	2.25398	1.07086e-05	0.00154047	0.00123426	2109	tags=39%, list=17%, signal=33%	PDZD2/LAMA4/VCL/ITGB4/CLSTN1/ENG/EMILIN2/PTK7/APC/FES/EFNB1/ITGAV/NTM/DDR2/PCDHB5/PKN2/COL18A1/PCDHB4/LAMC3/LAMB3/PCDHGA6/ADGRG1/DDR1/DGCR2/SSPN/ATP2A2/PXN/FAT1/LPXN/LAMB2/SYMPK/HAPLN3/NUAK1/CD4/RND3/CDH15/ROBO1/FN1/PCDHGB2/CYR61/ADAM12/PCDHB2/CTGF/EPHA3/TGFB1I1/RHOB/ITGA2/LOXL2/COL19A1/CNTNAP3/ITGB8/FAP/PCDHGA1/ZYX/ARVCF/INPPL1/ALCAM/FBLN7/PTPRS/LAMB1/ITGB3/ICAM5/SRC/SORBS3/CNTNAP4/PCDHB7/ACTN2/…
GO:0070268	cornification	28	0.769951	2.23854	1.4453e-05	0.00154047	0.00123426	49	tags=29%, list=0%, signal=29%	FURIN/CYP26B1/KRT17/KRT16/KRT5/KRT6A/KRT14
GO:0007162	negative regulation of cell adhesion	27	0.770373	2.22352	2.90246e-05	0.00207526	0.00166275	1687	tags=48%, list=13%, signal=42%	SIPA1/LPXN/RASA1/SPN/PLXNA1/PLXND1/PLXNB2/ARHGDIA/PODXL/PLXNB3/TNC/TGFBI
GO:0035987	endodermal cell differentiation	22	0.804661	2.22177	1.49158e-05	0.00154047	0.00123426	1840	tags=73%, list=14%, signal=62%	MMP2/LAMB3/ITGA7/FN1/ITGB5/MMP15/LAMB1/MMP14/ITGB2/MMP8/COL4A2/COL12A1/ITGA5/COL8A1/ITGA4
GO:0007156	homophilic cell adhesion via plasma membrane adhesion molecules	60	0.66296	2.21991	1.30176e-05	0.00154047	0.00123426	2088	tags=53%, list=16%, signal=45%	CLSTN1/TENM3/CELSR1/PCDHB5/PCDHB4/CDH19/PCDHGA6/FAT1/CDH24/PCDH9/FAT2/CDH15/ROBO1/CELSR3/PCDHGB2/PCDH7/PCDHB2/PCDHGA1/CELSR2/RET/PLXNB2/PCDH1/ITGB1/PCDHB7/NECTIN1/PCDHB6/PCDHB3/PKD1/PLXNB3/PCDHGA12/PCDHGC3
GO:0007160	cell-matrix adhesion	62	0.639777	2.15351	1.2965e-05	0.00154047	0.00123426	2058	tags=47%, list=16%, signal=39%	ITGB4/ITGAV/SORBS1/SGCE/PXN/ADAM15/ITGA2B/ITGA7/ITGA3/ADAMTS13/CTGF/ITGA2/ITGB5/ITGA6/ZYX/ITGB3/ITGB1/ADAM9/ITGB2/FREM1/COL5A3/L1CAM/PKD1/EMILIN1/EPDR1/NID1/COL3A1/ITGA4
GO:0016477	cell migration	161	0.553609	2.11307	1.13314e-05	0.00154047	0.00123426	1949	tags=34%, list=15%, signal=29%	SNAI1/APC/APC2/RHBDF1/FES/SLC9A1/PALLD/FAM83D/PDPK1/ADGRG1/LAMA5/RHOBTB3/FAT1/TYK2/CSPG4/RND3/TNS3/FRK/PTK6/ARC/CTGF/ARHGAP35/SDC3/EPHA3/TNK2/RHOB/FGFR4/WWC1/RAC3/TGFB1/CDC42BPB/BRAT1/NDE1/SRC/PAK4/PPP1R9B/ITGB1/ASAP3/ADAM9/FSCN1/CORO1B/TAOK2/DGKZ/SDC1/PODXL/BCAR1/MYO18A/L1CAM/EMILIN1/CD248/GPC6/SCRIB/COL5A1/THBS1
GO:0006936	muscle contraction	65	0.621532	2.10851	1.28775e-05	0.00154047	0.00123426	1828	tags=32%, list=14%, signal=28%	MYOM2/SORBS1/DYSF/UTRN/SSPN/PXN/MYLK/ITGB5/CACNA1H/TLN1/SORBS3/RYR1/GNAO1/TNNT3/TNNI2/DES/MYH4/TTN/ACTA1/MYH2
GO:0030199	collagen fibril organization	30	0.71507	2.10673	2.86463e-05	0.00207526	0.00166275	1758	tags=47%, list=14%, signal=40%	DDR2/SERPINH1/SCX/LOXL2/LOXL1/COL11A2/COL5A3/COL5A2/COL12A1/COL5A1/COL3A1/COL1A1/SFRP2
GO:0051056	regulation of small GTPase mediated signal transduction	118	0.57001	2.1013	1.18064e-05	0.00154047	0.00123426	3532	tags=57%, list=28%, signal=41%	RALGAPA2/SYDE2/TIAM2/GDI1/ARHGAP4/GNA13/ARHGEF12/AKAP13/ARHGAP21/DEPDC7/ARAP2/DEPDC1B/ARHGAP31/OPHN1/NET1/KALRN/RAP1GAP/TRIO/ARHGAP12/PREX1/GMIP/ARHGAP5/STARD13/BCR/ARHGAP18/ARHGAP15/VAV3/ARHGAP1/FGD1/PLEKHG2/CHN2/ARHGEF6/MCF2L/SIPA1/ARHGEF2/ARAP1/ARHGEF11/OBSCN/ARHGAP39/MYO9B/ECT2/DLC1/SIPA1L1/ARHGAP35/RHOBTB2/ARHGEF17/RHOB/TSC2/ARHGAP11A/RHOT2/SYDE1/RAC3/ARHGAP45/ARHGEF26/ARHGEF1/STARD8/ARHGAP3…
GO:0060070	canonical Wnt signaling pathway	58	0.618849	2.06022	2.61952e-05	0.00202903	0.00162571	2636	tags=50%, list=21%, signal=40%	TCF7L2/FZD9/PLPP3/CTNNB1/FZD6/PTK7/RARG/APC/MED12/DVL3/ZNRF3/FZD1/DIXDC1/NR4A2/FRZB/DVL2/BCL9/WNT10B/LRRK2/AXIN1/KLF4/STK11/DVL1/LRP6/SDC1/BCL9L/LRP5/SFRP2
GO:0043113	receptor clustering	18	0.773314	2.03927	0.000107283	0.00383537	0.00307298	516	tags=39%, list=4%, signal=37%	SYNGAP1/ITGB2/FLNA/AGRN/SCRIB/ITGA4
GO:0003151	outflow tract morphogenesis	32	0.675704	2.01777	0.000198886	0.0062666	0.00502095	1811	tags=44%, list=14%, signal=38%	SOX18/FZD1/TGFBR2/DVL2/MEF2C/TBX3/PLXND1/TBX2/JUN/HEYL/ZFPM1/RYR1/SFRP2
GO:0008544	epidermis development	33	0.669736	2.01297	0.000183707	0.00598615	0.00479624	18	tags=27%, list=0%, signal=27%	WAS/ATP2A2/CTGF/POU3F2/KRT17/KRT16/KRT5/KRT14
GO:0001525	angiogenesis	154	0.526922	2.00222	1.13932e-05	0.00154047	0.00123426	1840	tags=35%, list=14%, signal=30%	UBP1/HIF1A/MMP2/SOX18/EIF2AK3/HOXA3/COL18A1/EPAS1/NOS3/CXCL8/HS6ST1/ADGRG1/LAMA5/TYMP/ERAP1/SERPINE1/ADAM15/LEMD3/DAB2IP/HOXA7/CSPG4/TNFRSF12A/WASF2/ZC3H12A/FN1/SHC1/CLIC4/CTGF/TIE1/RHOB/FGFR4/PLCD3/ANPEP/ANGPTL4/FAP/PLXND1/MMRN2/MYH9/JUN/EPHB4/MMP14/ARHGAP22/HTATIP2/HSPG2/AMOTL2/NOV/COL4A2/COL15A1/ITGA5/SRPX2/COL8A1/THSD7A/TGFBI
GO:0030182	neuron differentiation	67	0.584668	1.99342	5.13136e-05	0.00255435	0.0020466	2617	tags=52%, list=21%, signal=42%	XRN2/MYEF2/LMX1B/DDIT4/MAP2K1/ADNP2/CEBPB/ID4/RUNX1/NGRN/RUNX3/MTPN/TRAPPC9/BRSK2/FZD1/ACSL4/UNC119B/NAPA/NRBP2/MEF2C/HOXD1/RUNX2/IER2/WNT10B/BARHL2/CDK5R1/PTPRD/TUBB3/SNPH/EMX2/BRSK1/DAPK3/POU3F2/PCSK9
GO:0035023	regulation of Rho protein signal transduction	63	0.587668	1.98353	2.58833e-05	0.00202903	0.00162571	3421	tags=57%, list=27%, signal=42%	ARHGEF12/ARAP2/EPS8L1/OPHN1/NET1/KALRN/TRIO/PREX1/BCR/FGD6/ARHGEF10L/VAV3/FGD1/PLEKHG2/ARHGEF28/ARHGEF6/MCF2L/PLEKHG4/EPS8/ARHGEF2/ARAP1/ARHGEF11/PLEKHG3/OBSCN/MYO9B/ECT2/ARHGEF17/ARHGEF40/RASGRF1/ARHGEF26/ARHGEF1/EPS8L2/ARHGDIA/ABR/ARHGEF18
GO:0048565	digestive tract development	22	0.718144	1.98289	0.000372895	0.00990303	0.00793453	2809	tags=68%, list=22%, signal=53%	NKX2-2/COBL/ITGB4/TGFBR2/HRH2/GATA2/ITGA6/PDGFC/TGFB1/GATA6/SLC4A2/PKD1/GATA4/COL3A1
GO:0030514	negative regulation of BMP signaling pathway	26	0.686275	1.96588	0.000466853	0.0117281	0.00939684	1579	tags=42%, list=12%, signal=37%	CHRD/RBPMS2/LEMD3/DLX1/SMAD7/SMAD6/ABL1/NOTCH1/SKI/SFRP2
GO:0007507	heart development	125	0.528524	1.9614	1.17181e-05	0.00154047	0.00123426	2512	tags=42%, list=20%, signal=34%	GLI3/CITED2/OXCT1/GYS1/FOXC1/KCNAB1/MBD3/BCOR/RARA/MAP2K1/SH3PXD2B/EP300/ECE1/RARG/MED12/PTN/BICC1/PRKDC/SPARC/ZFP36L1/TGFBR2/MEF2D/PSKH1/DVL2/PPARD/GLI2/PTPN11/DNAH11/MEF2C/ROBO1/ITGA3/SHC1/GATA2/TSC2/AP1B1/MICAL2/ADAM19/GRK2/CAD/TGFB1/ZFPM2/GATA6/NFATC4/DVL1/NOTCH1/GNA11/ZFPM1/ADIPOR2/PKD1/GATA4/COL3A1
GO:0030900	forebrain development	30	0.66546	1.96057	0.000458341	0.0116739	0.00935339	2999	tags=60%, list=24%, signal=46%	DCLK1/STIL/PPARGC1A/FRS2/MYO1D/ARID1A/CHRD/PCDH9/KDM2B/NDST1/E2F1/DLC1/ARHGAP35/POU3F1/SRC/NOTCH1/GNAO1
GO:0050900	leukocyte migration	79	0.56035	1.95931	4.99781e-05	0.00255435	0.0020466	1259	tags=30%, list=10%, signal=28%	PTPN11/ITGA3/SLC16A3/FN1/SHC1/SDC3/SPN/SLC7A8/SLC16A1/SLC7A5/ITGA6/TGFB1/GPC1/ITGB3/SRC/MYH9/ITGB1/SDC1/ITGB2/L1CAM/ITGA5/COL1A1/ITGA4
GO:0045165	cell fate commitment	19	0.732102	1.954	0.000562969	0.0135917	0.01089	1332	tags=47%, list=10%, signal=42%	ONECUT1/WNT10B/GATA2/TGFB1I1/GAS1/GATA6/KDM6B/GATA4
GO:0007159	leukocyte cell-cell adhesion	14	0.784738	1.95045	0.000679638	0.0157931	0.0126538	425	tags=43%, list=3%, signal=41%	ITGB1/ITGB2/NT5E/ITGA5/ITGA4
GO:0033627	cell adhesion mediated by integrin	12	0.814183	1.94871	0.000481928	0.0119454	0.00957092	863	tags=67%, list=7%, signal=62%	ITGA2/ITGA6/ITGB3/ITGB1/ADAM9/NOV/ITGA5
GO:0010811	positive regulation of cell-substrate adhesion	20	0.720036	1.94648	0.000769045	0.0176501	0.0141416	1079	tags=45%, list=8%, signal=41%	CYR61/ITGA6/PPM1F/ITGA5/COL8A1/NID1/EDIL3/FBLN2
GO:0016339	calcium-dependent cell-cell adhesion via plasma membrane cell adhesion molecules	18	0.731328	1.92855	0.000919568	0.0199903	0.0160167	2256	tags=67%, list=18%, signal=55%	AJUBA/PCDHB5/PCDHB4/CDH19/CDH24/CDH15/PCDHB2/ARVCF/PCDHB6/PCDHB3/PCDHGC3
GO:0048009	insulin-like growth factor receptor signaling pathway	14	0.77531	1.92702	0.00104316	0.0213104	0.0170744	1743	tags=57%, list=14%, signal=49%	EIF2AK3/GIGYF1/IGF2R/AKT1/TSC2/CRIM1/IRS1
GO:0032956	regulation of actin cytoskeleton organization	52	0.589891	1.92665	0.000173063	0.00574509	0.00460309	2735	tags=46%, list=21%, signal=36%	CORO1A/EPHA5/BAIAP2/ARHGAP18/CELSR1/HIP1R/DIXDC1/RHOBTB3/ROCK1/RND3/DLC1/CDK5R1/ARHGAP35/EPHA3/RHOBTB2/RHOB/DMTN/LRP1/ABL1/FSCN1/TAOK2/SIGLEC15/CRK
GO:0007568	aging	109	0.526433	1.92203	3.58196e-05	0.00226288	0.00181307	2542	tags=31%, list=20%, signal=25%	PPARGC1A/RELA/GCLC/MBD3/ERCC2/DLD/POLG/IGFBP5/BAK1/GCLM/JUND/TGFBR2/EEF2/IGFBP2/AKT1/CARM1/CTGF/DAG1/IRAK1/LOXL2/NFKB2/TGFB1/P2RY1/CANX/LRP1/JUN/SREBF1/ITGB2/GNAO1/COL4A2/COL3A1/KRT16/KRT14
GO:0060048	cardiac muscle contraction	21	0.702634	1.91898	0.000884956	0.0199903	0.0160167	1772	tags=38%, list=14%, signal=33%	GAA/MAP2K3/DMD/GRK2/TNNT3/TNNI2/TTN
GO:0048041	focal adhesion assembly	22	0.694376	1.91726	0.00092478	0.0199903	0.0160167	2152	tags=55%, list=17%, signal=45%	TRIP6/SORBS1/PDPK1/LAMA5/ACTN1/DLC1/ITGA2/ACTN2/TAOK2/RCC2/ACTN3
GO:0030326	embryonic limb morphogenesis	21	0.698407	1.90743	0.00109495	0.022125	0.0177271	685	tags=33%, list=5%, signal=32%	PBX2/LRP6/SP8/PTCH1/SKI/CYP26B1
GO:0045766	positive regulation of angiogenesis	86	0.536746	1.89923	8.63963e-05	0.00327777	0.00262622	1961	tags=37%, list=15%, signal=32%	TERT/RUNX1/HIF1A/MTDH/NOS3/CXCL8/PDPK1/TGFBR2/ERAP1/SERPINE1/TWIST1/ZC3H12A/CYSLTR2/DDAH1/ADAM12/GATA2/RHOB/ITGB8/ANGPTL4/SPHK1/GATA6/CHRNA7/PAK4/ITGB1/CCBE1/VASH2/ITGB2/GATA4/ANXA3/THBS1/SFRP2
GO:0071526	semaphorin-plexin signaling pathway	27	0.657617	1.89807	0.00116099	0.0229603	0.0183963	699	tags=44%, list=5%, signal=42%	SEMA7A/PLXNA1/SEMA3B/SEMA4C/PLXND1/PLXNB2/ARHGDIA/SEMA3A/SEMA3G/FLNA/PLXNB3
GO:0007010	cytoskeleton organization	123	0.512121	1.89684	2.34858e-05	0.00198455	0.00159006	2497	tags=34%, list=20%, signal=28%	CNN2/PACSIN3/MAST2/DOCK1/FGD6/SH3D19/MAST4/CAMSAP1/ANK2/AJUBA/KLHL20/NECTIN2/C21orf2/FGD1/PALLD/LAMA5/SIPA1/TNIK/PCLO/DMD/ARC/SVIL/DMTN/MICAL2/TUBB3/WTIP/SPTBN2/PPL/MICAL3/CDC42BPB/SYNE3/PAK4/TUBB4A/SIPA1L3/TUBA4A/SPTB/AGRN/UGT8/DES/KRT16/KRT5
GO:1904886	beta-catenin destruction complex disassembly	18	0.716105	1.88841	0.0016399	0.0304857	0.0244258	2810	tags=61%, list=22%, signal=48%	CTNNB1/APC/DVL3/FZD1/DVL2/CSNK1A1/AXIN1/DVL1/LRP6/LRP5
GO:0009887	animal organ morphogenesis	53	0.575543	1.88621	0.000318509	0.00870748	0.00697664	2936	tags=47%, list=23%, signal=36%	TLE3/TLE1/ASXL2/FGF2/E2F4/RELA/FHL1/BHLHE41/FGD1/EP300/COL18A1/DGCR2/TBX3/THRA/GATA2/ITGA2/PDGFC/NKX6-1/GATA6/PTCH1/ELN/VDR/GATA4/SLIT3
GO:0007221	positive regulation of transcription of Notch receptor target	16	0.733935	1.88427	0.00172631	0.0314628	0.0252088	1945	tags=56%, list=15%, signal=48%	MAML3/CREBBP/MAML2/WWC1/PLXND1/NOTCH1/HEYL/MAML1
GO:0001764	neuron migration	68	0.550185	1.88049	0.000255728	0.00766772	0.00614356	2698	tags=44%, list=21%, signal=35%	ASPM/APBB2/SRF/CTNNB1/DDIT4/MATN2/UNK/PITX2/CELSR1/POMK/TWIST1/NR4A2/AXL/MEF2C/ITGA3/SATB2/CELSR3/FGF13/LRP12/GATA2/BARHL2/CDK5R1/MDGA1/NKX6-1/NDE1/CDK5R2/MARK2/SEMA3A/NTN1
GO:0016525	negative regulation of angiogenesis	52	0.575217	1.87872	0.000386064	0.0101084	0.00809905	2837	tags=44%, list=22%, signal=35%	PML/SPRED1/CTNNB1/FOXC1/NPR1/ADGRB3/PTN/SPARC/GPR4/DAB2IP/ROCK1/TIE1/HGS/KLF4/GTF2I/FAM129B/ADGRB1/STAB1/HSPG2/COL4A2/THBS1/SULF1
GO:0032874	positive regulation of stress-activated MAPK cascade	13	0.769376	1.87809	0.00197707	0.0345058	0.0276468	656	tags=31%, list=5%, signal=29%	MAPK8IP2/TAOK2/CARD9
GO:0008360	regulation of cell shape	123	0.505792	1.8734	2.34858e-05	0.00198455	0.00159006	2305	tags=42%, list=18%, signal=35%	FERMT2/MYO10/CDC7/WDR1/SEMA3E/CDC42EP4/MSN/CORO1A/BAIAP2/FGD6/CSNK1D/ARHGAP18/C21orf2/ARHGAP15/FGD1/FES/PTN/PLXNA3/ALDOA/CYFIP1/WAS/GNA12/RHOBTB3/EPS8/ARAP1/ITGA7/RND3/RASA1/FN1/CSNK1A1/DLC1/ARHGAP35/RHOBTB2/RHOB/DMTN/CSNK1G2/PLXNA1/DAPK3/PLXND1/PLXNB2/SYNE3/CDC42EP1/MYH14/MYH9/TAOK2/ANXA1/ITGB2/CRK/PLXNB3/SHROOM3/ARHGEF18
GO:0030334	regulation of cell migration	61	0.557619	1.87224	0.000298651	0.00845504	0.00677437	2745	tags=46%, list=22%, signal=36%	KIF2A/LDB1/LMNA/AMOTL1/AJUBA/LAMA4/PITX2/ENPP2/PLXNA3/LAMA5/LDB2/RND3/AKT1/AKT2/RHOBTB2/RHOB/PLXNA1/TGFB1/PLXND1/PLXNB2/MINK1/FLNA/AMOTL2/NTN1/RCC2/PLXNB3/SRCIN1
GO:0043588	skin development	21	0.684896	1.87053	0.00188991	0.03411	0.0273298	1079	tags=71%, list=8%, signal=65%	DHCR24/ADAMTS2/ABCB6/SUFU/ARRDC3/ITGB4/ITGA3/ITGA6/RYR1/COL5A3/PKD1/COL5A2/COL5A1/COL3A1
GO:0007267	cell-cell signaling	96	0.520723	1.87026	7.29412e-05	0.00294778	0.00236183	1908	tags=35%, list=15%, signal=30%	EFNB1/PCDHB5/PCDHB4/FZD1/PCDHGA6/ADGRG1/ERAP1/FAT1/PCDHGB2/FGF13/CYR61/PCDHB2/CTGF/CRB1/CXCL14/ANPEP/PCDHGA1/ZYX/SEMA3B/PCDH1/FJX1/PANX2/PCDHB7/STAB1/ITGB2/PCDHB6/PCDHB3/NOV/HCN2/GATA4/PCDHGA12/PCDHGC3/SFRP2
GO:0007411	axon guidance	121	0.504247	1.86432	4.70804e-05	0.00255435	0.0020466	2698	tags=40%, list=21%, signal=32%	DOK4/APBB2/EPHA5/GLI3/PIK3CD/NFASC/MATN2/FRS2/RPS6KA5/NR4A3/KIF5B/VASP/SLIT1/EFNB1/SEMA6C/ETV1/CYFIP1/SHC3/LAMB2/NRTN/GLI2/PTPN11/ROBO1/SHC1/CDK5R1/ARHGAP35/DOK1/MAPK7/FLRT2/GBX2/TUBB3/FOXD1/SPTBN2/SEMA3B/RET/ARTN/GPC1/DVL1/SRC/FAM129B/SPTB/SEMA3A/NECTIN1/L1CAM/NTN1/SLIT3/SHANK3
GO:0030307	positive regulation of cell growth	58	0.55948	1.86257	0.000458415	0.0116739	0.00935339	1747	tags=28%, list=14%, signal=24%	AKAP6/MTPN/DDX3X/KDM2B/AKT1/EXTL3/EIF4G1/RPS6KA1/SPHK1/BRAT1/RPTOR/MMP14/KRT17/SFRP2/SFN
GO:0030336	negative regulation of cell migration	76	0.535481	1.8619	0.000138234	0.00467232	0.00374357	3671	tags=53%, list=29%, signal=38%	BCL2/MIIP/CX3CL1/ARID2/FUZ/ARHGAP4/ARPIN/RAP2A/GTPBP4/DPYSL3/KANK1/OSBPL8/MCTP1/SRF/CITED2/VCL/ENG/IGFBP5/ABHD2/PTN/PODN/DLG5/CHRD/SERPINE1/RAP2C/ADAM15/ROBO1/DLC1/SMAD7/CLIC4/DAG1/TIE1/RHOB/TCAF1/DACH1/PLXNB3/SULF1/SFRP2/KRT16
GO:0030168	platelet activation	71	0.536958	1.84732	0.00030475	0.00845568	0.00677489	2553	tags=37%, list=20%, signal=29%	SRF/PIK3CD/F2R/FZD6/VAV3/DGKD/PDPK1/GNA12/ITPR1/ITPR3/AXL/PTPN11/AKT1/LCP2/ADAMTS13/RHOB/P2RY1/ITGB3/SRC/DGKQ/GNA11/DGKZ/FLNA/COL3A1/COL1A1
GO:0032870	cellular response to hormone stimulus	28	0.635027	1.84626	0.00202341	0.0345058	0.0276468	1758	tags=57%, list=14%, signal=49%	FOS/DUSP1/NCOA2/PLOD3/GHR/JUND/SOCS2/IGFBP2/JUNB/ASNS/CACNA1H/JUN/IGFBP7/FOSB/SLIT3
GO:0048706	embryonic skeletal system development	17	0.707192	1.84086	0.00293319	0.0450644	0.0361066	1328	tags=47%, list=10%, signal=42%	SCX/HOXD1/DLX1/NKX3-2/KIAA1217/SULF1/COL1A1
GO:0030036	actin cytoskeleton organization	116	0.498806	1.83493	7.09597e-05	0.00293143	0.00234873	2612	tags=37%, list=20%, signal=30%	DAAM2/ADD1/PACSIN2/BCR/AMOTL1/FGD6/CORO6/PI4KA/ARHGEF10L/FGD1/PALLD/ITPKA/DOCK2/PDPK1/DIAPH3/RHOBTB3/ARHGEF11/ROCK1/SHROOM1/RND3/WASF2/INF2/DLC1/ARHGEF17/DMTN/NPHP4/RAC3/KLHL17/ABL1/PAK4/FLII/LIMK1/PIP5K1C/FSCN1/CORO1B/TAOK2/PLEK2/NUAK2/AMOTL2/ABR/SHROOM3/ARHGEF18
GO:0046580	negative regulation of Ras protein signal transduction	19	0.68732	1.83448	0.00313437	0.0466143	0.0373485	1294	tags=37%, list=10%, signal=33%	MFN2/RASA1/RAPGEF1/TRIM67/SYNGAP1/RASA3
GO:0030335	positive regulation of cell migration	126	0.493769	1.83423	3.51099e-05	0.00226288	0.00181307	2674	tags=36%, list=21%, signal=29%	PREX1/SMAD3/CORO1A/PIK3CD/SYNE2/GCNT2/F2R/TRIP6/MYO1C/SNAI1/APC/ITGAV/COL18A1/GTSE1/CEMIP/SEMA7A/ONECUT1/ZNF703/AKT2/CYR61/MYLK/MYADM/ITGA6/PDGFC/SEMA3B/TGFB1/DAPK3/RET/SEMA4C/SPHK1/LAMB1/NOTCH1/MMP14/CSF1/SEMA3A/SEMA3G/PODXL/INSM1/BCAR1/SUN2/ACTN4/ITGA5/THBS1/COL1A1
GO:0048167	regulation of synaptic plasticity	31	0.61805	1.83273	0.00202646	0.0345058	0.0276468	3215	tags=61%, list=25%, signal=46%	RAPGEF2/YWHAG/GIPC1/BAIAP2/RARA/ITPKA/CPEB3/HRH2/MEF2C/RIMS3/SIPA1L1/NFATC4/RASGRF1/GRIN2D/SYNGAP1/ADGRB1/VGF/GRIN1
GO:0051591	response to cAMP	30	0.621094	1.82986	0.00219144	0.036374	0.0291437	1921	tags=47%, list=15%, signal=40%	SPARC/JUND/PKLR/JUNB/CARM1/PER1/JUN/DGKQ/SREBF1/SDC1/VGF/FOSB/COL1A1
GO:0007169	transmembrane receptor protein tyrosine kinase signaling pathway	59	0.547155	1.82758	0.000600154	0.0143037	0.0114604	1504	tags=39%, list=12%, signal=35%	SHC3/ITK/NRTN/PILRB/TYK2/CSPG4/CD4/LCP2/FRK/SHC1/PTK6/TNK2/DOK1/PTPRG/RET/RAPGEF1/ABL1/SRC/CSF1/ROR1/BCAR1/BMX
GO:1900182	positive regulation of protein localization to nucleus	19	0.68353	1.82436	0.00346911	0.0492295	0.0394438	1715	tags=47%, list=13%, signal=41%	EIF2AK3/GTSE1/AKT1/STK11/CARD10/SRC/LIF/SESN2
GO:0043434	response to peptide hormone	26	0.636275	1.82266	0.0028303	0.043846	0.0351305	1776	tags=38%, list=14%, signal=33%	SPARC/JUND/CTGF/DAG1/LRP6/ANXA1/IRS1/LRP5/COL1A1
GO:0051017	actin filament bundle assembly	34	0.602328	1.82173	0.00199733	0.0345058	0.0276468	3244	tags=59%, list=25%, signal=44%	TRIOBP/LIMA1/DPYSL3/MYO1B/ADD1/BAIAP2/PLS1/EPS8/ACTN1/SHROOM1/RND3/RHOBTB2/RHOB/DMTN/MARCKS/ESPNL/FSCN1/CORO1B/ACTN4
GO:0071230	cellular response to amino acid stimulus	41	0.580793	1.82022	0.00137159	0.0265603	0.0212807	2019	tags=37%, list=16%, signal=31%	BCL2L1/MMP2/CPEB4/CPEB3/DNMT1/NSMF/PDGFC/RPTOR/CPEB1/COL5A2/COL4A1/SESN2/COL3A1/COL1A1
GO:0034446	substrate adhesion-dependent cell spreading	35	0.598197	1.81964	0.00194525	0.0345058	0.0276468	1840	tags=31%, list=14%, signal=27%	LAMA5/MICALL2/AXL/FN1/ABL1/LAMB1/ITGB3/SRC/SRCIN1/ITGA4
GO:0006909	phagocytosis	31	0.611908	1.81451	0.00238323	0.0390578	0.031294	1238	tags=35%, list=10%, signal=32%	DNM2/CSNK1A1/GATA2/ABCA7/LRP1/ICAM5/PIP5K1C/ANXA1/SLAMF1/ANXA3
GO:0007257	activation of JUN kinase activity	29	0.618714	1.81094	0.00273385	0.0427078	0.0342185	2674	tags=48%, list=21%, signal=38%	PTPN1/MDFIC/ERN1/MAP4K2/DAB2IP/MAPK8IP3/PKN1/MAP2K7/MAP3K6/AXIN1/MAP3K11/MAP3K10/MAP3K5
GO:0097435	supramolecular fiber organization	10	0.793196	1.80987	0.00329346	0.0470965	0.0377348	248	tags=30%, list=2%, signal=29%	COL5A1/COL3A1
GO:0042542	response to hydrogen peroxide	39	0.581465	1.80544	0.00196306	0.0345058	0.0276468	495	tags=23%, list=4%, signal=22%	SRC/JUN/ADAM9/TRPA1/SDC1/GNAO1/CRK/COL1A1
GO:0007416	synapse assembly	34	0.59609	1.80286	0.00251776	0.0407001	0.0326099	1703	tags=38%, list=13%, signal=33%	PCDHB4/BSN/PCLO/PCDHB2/SPTBN2/PLXND1/PCDHB7/SHANK1/NLGN2/PCDHB6/PCDHB3/SHANK3
GO:0007409	axonogenesis	58	0.539853	1.79723	0.00100851	0.0210254	0.0168461	1934	tags=33%, list=15%, signal=28%	ANK3/APBB1/MAP2/BRSK2/RAB3A/MAP1A/BRSK1/STK11/NUMBL/NOTCH1/TAOK2/MAP1S/LRFN1/ADGRB1/LRFN4/LLGL1/LRFN3/SLIT3
GO:0007018	microtubule-based movement	96	0.49997	1.79572	0.000279608	0.00812174	0.00650733	2013	tags=35%, list=16%, signal=30%	DNAH17/WDR34/DNAH8/KIF2A/MYH7B/KIF4A/KIF18A/KIF5B/MYO1D/MYO1C/KIF16B/MYO5C/KIF3C/KIFC2/KIF15/AP2A2/MYO19/KIFC3/DNAH11/MYO9B/KIF18B/DNAH9/KIF21B/KIF13B/MYH14/MYH9/AP2A1/KIF1C/MYO18A/KLC2/MYH4/MYH2/MYH1
GO:0030324	lung development	43	0.567141	1.7931	0.00168963	0.0310992	0.0249174	3242	tags=60%, list=25%, signal=45%	ADAMTS2/TIMELESS/SP3/SIM2/BAG6/GLI3/EIF4E/EP300/PTN/EPAS1/SPARC/NOS3/HEG1/LAMA5/RAB3A/TAB1/GLI2/ITGA3/CTGF/ZFPM2/SREBF1/NOTCH1/CCBE1/MMP14/LOXL3
GO:0007596	blood coagulation	102	0.494758	1.79145	0.000265265	0.00782742	0.00627151	2765	tags=35%, list=22%, signal=28%	AP3B1/MAFF/TFPI/DOCK6/DOCK11/CAPZA2/ANO6/DOCK1/EHD2/DOCK9/F2R/EHD1/HPS6/WAS/GNA12/PRKACA/MFN2/SH2B1/PRKAR2B/MAFG/GATA2/ITGA2/PAPSS2/PDGFC/ZFPM2/GATA6/ITGB3/HBB/ZFPM1/SH2B2/MAFK/SERPINA5/GATA4/ITPK1/COL1A1
GO:0035914	skeletal muscle cell differentiation	33	0.59338	1.78347	0.00302409	0.045676	0.0365966	1967	tags=58%, list=15%, signal=49%	FOS/HMG20B/MAFF/ATF3/FOXN2/ZNF689/EGR2/EEF2/MEF2D/SCX/DMRTA2/BCL9/MEF2C/NOTCH1/EGR1/HEYL/BCL9L/ASB2
GO:0001501	skeletal system development	81	0.507515	1.78078	0.000610295	0.0143613	0.0115066	1964	tags=35%, list=15%, signal=29%	TEAD4/EXTL1/AEBP1/KLF10/COL9A2/TRPS1/HDAC4/EIF2AK3/EVC/CHRD/FRZB/HAPLN3/GLI2/TBX3/NKX3-2/COL19A1/PAPSS2/BMP8B/GNA11/HOXD13/COL11A2/RAI1/COL5A2/VDR/COL12A1/COL3A1/COL1A1
GO:0050731	positive regulation of peptidyl-tyrosine phosphorylation	47	0.550446	1.76853	0.00216774	0.0363047	0.0290882	1746	tags=32%, list=14%, signal=28%	GHR/ARHGEF2/CSPG4/CD4/TNK2/TGFB1/STK11/ABL1/ITGB3/SRC/DGKQ/LIF/KITLG/ITGA5
GO:0007015	actin filament organization	73	0.511192	1.76628	0.000923291	0.0199903	0.0160167	1921	tags=30%, list=15%, signal=26%	MYOM2/ALDOA/HIP1R/TRPV4/RHOBTB3/FAT1/ACTN1/ARHGEF2/SHROOM1/RND3/RHOBTB2/RHOB/DBN1/SORBS2/RAC3/INPPL1/SORBS3/PPP1R9B/BCAR1/SHROOM3/TTN
GO:0070588	calcium ion transmembrane transport	63	0.522566	1.7638	0.00133299	0.0260845	0.0208995	3068	tags=49%, list=24%, signal=38%	PKD2/DENND5A/ATP2B1/CUL5/SLC24A1/ASIC1/PDE2A/ANO6/ATP13A3/CACNA2D2/ITGAV/ATP2A2/TRPV4/ATP13A1/ATP2A3/CACNB4/SLC25A25/MCOLN1/NCS1/CACNA1H/CACNA1A/ATP2B3/CHRNA7/ATP13A2/TRPA1/TMC2/ATP2A1/TRPM8/ORAI1/PKD1
GO:0046777	protein autophosphorylation	128	0.473358	1.76215	0.000186765	0.00598615	0.00479624	2553	tags=48%, list=20%, signal=39%	STK4/WNK1/ALK/TAOK3/EPHB3/MELK/SLK/FER/PTK2B/CAMKK2/JAK2/STK25/MAP3K3/MTOR/TTK/STK10/GRK5/PRKD1/STK39/TYRO3/UHMK1/DAPK2/BCR/ULK3/PASK/MAPKAPK2/PIM3/PIM1/FES/ERN1/DDR2/EIF2AK3/PDPK1/DDR1/CDK12/DAPK1/TNIK/AKT1/PTK6/IRAK1/FGFR4/CSNK1G2/LRRK2/ULK1/MAP3K11/CAD/DAPK3/MKNK2/MEX3B/STK11/EEF2K/MINK1/ABL1/SRC/ATP13A2/EPHB4/MARK2/MAP3K10/TAOK2/BMX/WNK2
GO:0006898	receptor-mediated endocytosis	76	0.503626	1.75114	0.00101791	0.0210254	0.0168461	1822	tags=32%, list=14%, signal=27%	ENPP2/CLN3/HIP1R/SPARC/TGFBR2/LRP10/IGF2R/DNM2/LRP12/GAK/MEGF10/SCART1/LOXL2/DNAJC6/LRP1/HBB/ARHGAP27/STAB1/HSPG2/LOXL3/LRP3/SORL1/HYOU1
GO:0098609	cell-cell adhesion	68	0.511971	1.74988	0.00143208	0.0274457	0.0219901	1517	tags=29%, list=12%, signal=26%	FAT1/CDH24/SHC1/COL19A1/NPHP4/ITGA6/RAPGEF1/ICAM5/CDC42EP1/SRC/PAK4/PIP5K1C/LRP6/NECTIN1/ANXA1/NLGN2/NTN1/SRPX2/SCRIB
GO:0007399	nervous system development	195	0.449977	1.74975	6.62852e-05	0.00286568	0.00229605	3026	tags=39%, list=24%, signal=30%	DPYSL4/OPHN1/ITM2A/RFNG/KALRN/DCLK1/FMR1/SEMA3E/CSGALNACT1/ARID1B/KIF2A/FGF2/SIM2/RAPGEFL1/FZD9/RBFOX2/GAS7/NLGN1/CSPG5/RAPGEF5/SMARCA2/SPAST/STMN3/EP300/SMPD1/SMARCA4/PTN/HDAC4/NAB2/SMARCD1/ZEB2/PCDHB4/PCDHGA6/MSI1/MEF2D/NRGN/NRTN/MEF2C/ROBO1/ZC3H12A/PCDHGB2/FGF13/APBA2/BARHL2/PCDHB2/GPSM1/HES4/DCTN1/CHERP/SLC7A5/MARK4/GBX2/ZBTB45/PCDHGA1/SMARCC2/POU3F2/STK11/PCDH1/NUMBL/MAFB/CRIM1/PPP1R9B/LIMK1…
GO:0043547	positive regulation of GTPase activity	244	0.43973	1.74123	1.07682e-05	0.00154047	0.00123426	3421	tags=44%, list=27%, signal=33%	DENND1B/SMAP2/GDI1/ARHGAP4/ARHGEF12/ARHGAP21/DEPDC7/ARAP2/ASAP2/RAPGEF2/DEPDC1B/ARHGAP31/OPHN1/DOCK10/AFDN/NET1/KALRN/RAP1GAP/USP6NL/CDC42EP4/ARHGAP12/AGAP2/RIN3/EVI5/PREX1/GMIP/ARHGAP5/DOCK11/STARD13/RIC8A/SGSM2/RASAL2/BCR/TBC1D2/DOCK1/ASAP1/RP2/DOCK9/ARHGAP18/F2R/CHM/ADGRB3/ARHGAP15/VAV3/ARHGAP1/DVL3/SNX18/CHN2/ARHGEF6/DOCK2/AGAP1/RINL/SIPA1/ARAP1/ARHGEF11/DVL2/DAB2IP/CHML/ALDH1A1/TBCD/ARHGAP39…
GO:0043524	negative regulation of neuron apoptotic process	92	0.483667	1.72716	0.000941746	0.0201231	0.0161231	2729	tags=49%, list=21%, signal=39%	PTK2B/JAK2/LIG4/MECP2/LGMN/CITED1/AGAP2/CHL1/CORO1A/TYRO3/DNAJC5/PPARGC1A/FZD9/OXR1/WFS1/EN2/GCLC/NR4A3/F2R/GRIK2/CEBPB/ADAM8/TERT/BCL2L1/AMBRA1/CLN3/GCLM/TP73/PDPK1/CPEB4/NR4A2/ROCK1/AXL/KDM2B/NRBP2/MEF2C/RASA1/DLX1/SNCB/LRP1/JUN/SYNGAP1/VSTM2L/GRIN1
GO:0045892	negative regulation of transcription, DNA-templated	377	0.421346	1.71453	1.03555e-05	0.00154047	0.00123426	3045	tags=37%, list=24%, signal=29%	MBD1/CITED1/TIMELESS/ATXN1/CTCF/FBXW11/ELK3/NR1H2/ILF3/ZBTB14/ZNF217/FOXM1/ARNTL/LGR4/PML/SPEN/REST/SP3/SOX10/TLE1/LDB1/CREBZF/MDFIC/TCF7L2/ZBTB33/PEX14/GLI3/RELA/DEAF1/HMGA1/GCLC/CTNNB1/CITED2/FOXK1/BCL3/RBFOX2/IKZF4/BCOR/RARA/RPS6KA5/SMARCA2/ZNF281/WWP2/ZBTB38/BHLHE41/MYB/KCTD1/ZNF658/TFAP2A/ID4/PRMT6/PPARGC1B/KLF10/TSHZ3/TRIM11/ZNF746/UBP1/MEN1/SMARCA4/TFAP4/SOX18/HDAC4/SIRT2/SIRT6/BAHD1/POU3F…
GO:0001701	in utero embryonic development	141	0.451451	1.69872	0.000300179	0.00845504	0.00677437	3479	tags=45%, list=27%, signal=33%	PYGO2/CHD7/KDM6A/ADAR/GNA13/LIG4/ACVR1/KIDINS220/FOSL1/MBNL1/SEC24C/STIL/MAFF/SOX10/SMAD3/LMX1B/ADD1/RIC8A/MIB1/GLI3/CTNNB1/FOXC1/MBD3/GABPA/KEAP1/ERCC2/PITX2/BCL2L1/PLOD3/SOX18/RXRA/UBR3/NOS3/HEG1/TGFBR2/RRN3/ZNF335/APBA3/GNA12/TWIST1/ZMIZ1/FOXD3/TAB1/GLI2/PCGF2/TBX3/SEC24D/MAFG/APBA2/TIE1/SLC30A1/ELL/ANKRD11/WDTC1/ZFPM2/GATA6/MYH9/NOTCH1/ITGB1/EPN1/KLF2/PTCH1/PKD1
GO:0006661	phosphatidylinositol biosynthetic process	66	0.498339	1.69477	0.0030467	0.045676	0.0365966	3847	tags=41%, list=30%, signal=29%	PIP5K1B/PIP5K1A/CDIPT/PIP4K2C/MTMR4/MTMR12/PI4KB/SACM1L/FGF2/PIK3CD/MTMR6/PI4KA/SYNJ2/PTPN13/IMPA1/INPP5E/PLEKHA4/VAC14/MTMR9/PIP4K2B/INPPL1/PITPNM2/PIP5K1C/BMX/PITPNM1/SBF1
GO:0007264	small GTPase mediated signal transduction	69	0.492403	1.68653	0.00296088	0.0451171	0.0361488	3014	tags=41%, list=24%, signal=31%	DOCK10/PLD2/DOCK6/DOCK11/RAPGEFL1/RASGEF1A/DOCK1/DOCK9/RAPGEF5/ARHGAP18/CHM/VAV3/ARHGAP1/DOCK2/CHML/DNAJA3/RND3/DOCK3/DOCK4/TNK2/RHOBTB2/RAC3/RASGRF1/ARHGAP33/ABR/ARHGEF18/ARHGAP30
GO:0018108	peptidyl-tyrosine phosphorylation	89	0.468095	1.66373	0.00259402	0.0414114	0.0331798	3845	tags=47%, list=30%, signal=33%	EPHB3/MELK/EGF/FGF1/FER/PTK2B/CAMKK2/JAK2/TTK/ABI1/LTK/MAP2K2/DYRK2/NRG2/NEK1/BAZ1B/FGF2/EPHA5/TYRO3/WEE1/BCR/CUX1/TESK1/MAP2K1/SCYL1/FES/DDR2/MAP2K3/AXL/MAP2K7/TRIM27/EPHA3/TIE1/FGFR4/RET/ABL1/SRC/EPHB4/ROR1/PRAG1/TTN
GO:0030308	negative regulation of cell growth	89	0.467989	1.66336	0.00260631	0.0414114	0.0331798	2792	tags=33%, list=22%, signal=26%	PML/RTN4/SMAD3/APBB2/CDKN2D/FHL1/NPR1/SMARCA2/GNG4/SMARCA4/APBB1/CCAR2/SIPA1/CYP27B1/DDX3X/FRZB/CDKN2C/OSGIN1/ADAM15/PPARD/TGFB1/STK11/PPP1R9B/ADIPOR2/NOV/SLIT3/SESN2/SFRP2
GO:0045893	positive regulation of transcription, DNA-templated	416	0.406207	1.66108	2.05721e-05	0.00191218	0.00153208	4062	tags=45%, list=32%, signal=32%	RFC1/USP16/ETS1/LYL1/CLOCK/TRIM28/HIVEP3/SMAD5/ZNF516/TFB2M/TAF15/NCOA4/FZD7/OSR2/PHIP/HNRNPAB/NPAT/WAC/PICALM/ARNTL2/CREB5/LHX2/PTGES2/RORB/EGF/KMT2E/KLF6/STAT1/MED24/ESR2/LEF1/CAMKK2/RB1/MAPRE3/MESP1/TBP/SOX9/HNRNPD/MLLT11/MYC/KLHL6/ACVR1/TAF3/MECP2/TCF4/NEK4/GPATCH3/NAA15/MAP2K2/EPC1/RNF4/CITED1/FOS/SMARCAD1/MED13/CTCF/FBXW11/NR1H2/MYRF/CCNA2/ILF3/FOXM1/ARNTL/LGR4/CHUK/REST/YAP1/SP3/SOX10/NFKB…
GO:0006366	transcription by RNA polymerase II	438	0.40059	1.64153	2.05189e-05	0.00191218	0.00153208	2830	tags=35%, list=22%, signal=29%	RERE/BACH1/HOXA1/ASH1L/REST/FOXD2/MAFF/GRHL1/NFKB1/ELF1/LDB1/TEF/NELFA/SRF/AFF4/PLAGL2/GLI3/E2F4/TAF6L/CEBPD/DEAF1/HMGA1/CTNNB1/PRRX1/CITED2/TCF12/FOXC1/FOSL2/CTR9/YY2/GABPA/ERCC2/TCERG1/ZBTB17/TAF5L/SMARCA2/TAF2/SNAPC2/WBP2/MYBL1/MKL2/WWP2/NFE2L1/PITX2/MYBL2/MYB/PBX3/CEBPB/TFAP2A/SOHLH2/ATF3/EP300/SUPT5H/KLF10/ZIC1/TFE3/ARID3A/TRPS1/RPAP1/RUNX1/TLX2/HIF1A/ZFAT/SMARCA4/TFAP4/TAF10/RUNX3/ETV1/PARP…
GO:0007420	brain development	148	0.433217	1.63878	0.000905361	0.0199903	0.0160167	2466	tags=34%, list=19%, signal=28%	BAIAP2/BCR/DDIT4/OXCT1/MED1/KCNAB1/SLC7A11/MBD3/RARA/RARG/ZIC1/CTTNBP2/BAK1/MEN1/FPGS/EGR2/PRKDC/PHF8/ATXN1L/POMK/ADGRG1/TGFBR2/ZNF335/CSK/SLC6A17/DMRTA2/NAPA/PTPN11/THRA/CDK5R1/PTPRG/MDGA1/SNPH/NES/KLHL17/PLXNB2/SPHK1/PFKFB3/SPHK2/GRIN2D/MAP1S/PTCH1/PITPNM1/CIC/HSPG2/GRIN1/COL4A1/ABR/DLX2
GO:0007268	chemical synaptic transmission	93	0.456988	1.63406	0.00326139	0.0469994	0.037657	1703	tags=28%, list=13%, signal=24%	PCDHB4/SNCG/BSN/KCNN1/APBA3/SYT5/CACNB4/HOMER1/SLC12A4/TPGS1/APBA2/PCDHB2/ZACN/SNCB/CACNA1A/MINK1/CHRNA7/PCDHB7/LRP6/MPZ/PCDHB6/SLC12A7/PCDHB3/OPRD1/SCRIB
GO:0035556	intracellular signal transduction	307	0.403691	1.62357	0.000105336	0.00383537	0.00307298	3534	tags=42%, list=28%, signal=31%	HMOX1/ASB9/LRRK1/TIAM2/MAP4K5/SPSB2/JAK2/MAPK14/UNC13B/CAMKK1/DGKI/PRKCSH/MAP3K3/DEPDC7/SRPK2/RAPGEF2/DEPDC1B/SRPK1/PLCB2/NET1/PRKD1/KALRN/SNRK/DCLK1/MC1R/LAT/PRKCH/NRG2/STK39/DUSP1/MAPK4/PREX1/RAB40C/APBB2/GMIP/ZBTB33/GUCY1A2/NLRP1/DAPK2/BCR/ARFGEF2/MAPK10/MAST2/SHC4/LATS2/MAPKAPK2/MAST4/TESK1/MAPK6/FKBP8/RPS6KA5/NPR1/CDC42BPA/TOLLIP/NIM1K/IGFBP5/DVL3/AKAP11/NLRX1/SH3BP5/SQSTM1/ARHGEF28/CHN2/KCT…
GO:0006954	inflammatory response	159	0.424301	1.61768	0.00112346	0.022457	0.0179931	3026	tags=40%, list=24%, signal=31%	TNFRSF14/PRKD1/GSDMD/LAT/GPER1/AOC3/CHUK/TPST1/NFKB1/BMPR1B/NLRP1/PIK3CD/RELA/MAPKAPK2/RPS6KA5/PARP4/F2R/TOLLIP/NFE2L1/CEBPB/ADAM8/MYD88/NLRX1/HDAC4/CXCL8/NRROS/IL1RAP/RELB/MAP2K3/DAB2IP/SEMA7A/IL17RE/AXL/TICAM1/ABCF1/NDST1/AKT1/ZC3H12A/TRIL/RELT/HNRNPA0/NFKB2/TGFB1/SPHK1/CHST2/NFATC4/TNFRSF1A/MGLL/CSF1/SDC1/RPS6KA4/ANXA1/STAB1/ITGB2/AFAP1L2/HSPG2/LOXL3/IKBKG/CYP26B1/SCN9A/THBS1/KRT16
GO:0006468	protein phosphorylation	380	0.396638	1.6145	4.14083e-05	0.00233267	0.00186899	3534	tags=39%, list=28%, signal=29%	PTK2B/CAMKK2/CASK/GLYCTK/LRRK1/MAP4K5/JAK2/GRK6/STK25/AKAP13/MTOR/PLK1/ACVR1/STK10/SRPK2/GMFB/BMP2K/NEK4/PELI3/LTK/SRPK1/PLK3/STK35/PRKD1/ADCK5/HIPK1/KALRN/ILF3/SNRK/DCLK1/TRIO/FASTK/DYRK2/CHUK/PELI1/PRKCH/STK39/CDC25B/MAPK4/NEK1/ADCK2/BIRC6/BMPR1B/DAPK2/BCR/PDK2/PIK3CD/PASK/MAPK10/MAST2/CSNK1D/LATS2/MAPKAPK2/ERCC2/MAPK6/RARA/PIM3/RPS6KA5/MAP2K1/CDK17/NPR1/CDC42BPA/MAP3K1/NIM1K/SCYL2/PIM1/FNIP2/C…
GO:0008284	positive regulation of cell proliferation	262	0.403815	1.60683	0.000235377	0.00717322	0.00574735	2195	tags=26%, list=17%, signal=22%	F2R/WWTR1/FAM98A/DBF4B/UFL1/ATF3/ID4/RARG/BCL2L1/ITGAV/PTN/HDAC4/HOXA3/COL18A1/FZR1/POU3F3/TGFBR2/CAPN1/TCIRG1/MVD/SCX/TGFA/GNAI2/TNS3/AKT1/ZNF703/AKT2/CARM1/RUNX2/FN1/SHC1/TBX3/WNT10B/CTGF/FGFR4/EIF4G1/CEP131/PDGFC/TGFB1/SAPCD2/POU3F2/GHRHR/TBX2/NACC2/SPHK2/CHRNA7/NOTCH1/ITGB1/TNFSF13/NOP2/PRC1/PDF/CSF1/LIF/KMT2D/IRS1/NACC1/SLAMF1/DOT1L/LRP5/NTN1/HSF1/CD248/TNC/RNF187/THBS1/SFRP2
GO:0019221	cytokine-mediated signaling pathway	147	0.42472	1.60571	0.00161723	0.030368	0.0243316	2414	tags=32%, list=19%, signal=26%	PIK3CD/RELA/MUC1/LRP8/IFNLR1/PIM1/RTN4RL2/BCL2L1/HIF1A/MMP2/GHR/PODN/CXCL8/IL1RAP/LAMA5/IL4R/SOCS2/TWIST1/PRKACA/TYK2/CD4/PTPN11/JUNB/AKT1/FN1/PODNL1/SHC1/IRAK1/FLRT2/TGFB1/RAPGEF1/INPPL1/NUMBL/TNFRSF1A/ITGB1/SOCS7/FSCN1/CSF1/LIF/SDC1/LRRTM4/ANXA1/ITGB2/CRK/OPRD1/IL2RB
GO:0030154	cell differentiation	349	0.394633	1.59936	8.33238e-05	0.00322706	0.0025856	2351	tags=29%, list=18%, signal=24%	FOXK1/MGP/FOXC1/GABPA/GAS7/CSPG5/FHL1/FCRLA/RARA/SLC2A14/MYBL1/SPAST/MYBL2/BHLHE41/MYB/SOHLH2/FOXN2/RARG/ZIC1/FES/TRPS1/DAZAP1/SQSTM1/CLPTM1/ARHGEF28/AMBRA1/ETV1/DDR2/CBX2/KAZALD1/KIAA1522/DDR1/ZFP41/GNA12/CSK/LAMA5/ANXA13/TYMP/ITK/OSGIN1/TYK2/SCX/FOXD3/ONECUT1/AXL/SOHLH1/RBM38/PPARD/AKT1/ZC3H12A/FRK/THRA/PTK6/CLIC4/CTGF/EPHA3/TIE1/USP42/TNK2/GPSM1/ELK1/HES4/RHOB/FGFR4/ANPEP/COL19A1/SLC7A5/ANGPTL…
GO:0010628	positive regulation of gene expression	185	0.412772	1.59736	0.00101173	0.0210254	0.0168461	2403	tags=28%, list=19%, signal=23%	CITED2/MED1/GABPA/MAP2K1/ANK2/FAM98A/TFAP2A/SH3PXD2B/MYD88/ANK3/SERPINB9/HIF1A/EIF2AK3/QKI/POU3F3/CAMK2N1/TRPV4/TWIST1/DDX3X/FUBP3/SCX/ROCK1/TICAM1/MEF2C/E2F1/AKT1/ITGA3/ZC3H12A/FN1/CTGF/DNMT1/FGFR4/HGS/ITGB8/KLF4/FOXD1/PPM1F/TGFB1/POU3F1/DGKQ/EGR1/ZBTB7B/CSF1/CTCFL/HCFC1/VDR/TNC/CYP26B1/TTN/ACTA1
GO:0051260	protein homooligomerization	133	0.426548	1.59456	0.00239515	0.0390578	0.031294	3039	tags=38%, list=24%, signal=29%	DPYSL3/KCTD10/SMARCAD1/GSDMD/SLC6A1/ALAD/KCNC4/LONP1/EHD4/PAM/SPAG9/NUP58/PEX14/KCTD3/LNX1/CPT1A/NLGN1/IKZF4/SPAST/KCTD1/SLC34A1/GCH1/APC/KCTD15/EHD1/TAF10/KCTD9/EIF2AK3/IGHMBP2/DGKD/ATG16L1/KCTD11/SHKBP1/ITPR3/KCTD5/MPP2/ECT2/RASEF/LNX2/ANGPTL4/TGM2/MARCKS/KCTD12/NACC2/KCTD17/NACC1/PLN/HSF1/SCUBE3
GO:0008283	cell proliferation	267	0.397774	1.585	0.000352286	0.00949129	0.00760464	3633	tags=40%, list=29%, signal=30%	PDAP1/PRMT5/FGF1/CYP1A1/TXLNA/FER/USP8/FBXW8/PELO/MKI67/PDS5B/IGSF8/LIG4/PLK1/LIPA/POLR3G/TFDP1/LTK/GOLPH3/CITED1/LARP1/PRKD1/DLGAP5/CSGALNACT1/STIL/YAP1/POLA1/ZFP36L2/EVI5/TCF7L2/CDC25A/CUL5/MCM7/HDGF/MTCP1/CD276/CITED2/DDIT4/ZMYND11/FOXC1/ERCC2/HOXB4/ASCC3/E2F8/NAA60/BHLHE41/PIM1/CDK11B/APC/APC2/KLF10/RHBDF1/FES/BAK1/DAZAP1/BCL2L1/NAB2/FAM83D/PRKDC/SRRT/KIF15/TXNRD1/ZFP36L1/RRN3/LAMA5/BUB1/TACC…
GO:0018105	peptidyl-serine phosphorylation	134	0.420359	1.57304	0.00321663	0.0467165	0.0374303	3680	tags=41%, list=29%, signal=30%	TOP1/BCL2/CSNK1G3/CAMKK2/MAPK14/CAMKK1/SBK1/MTOR/TTK/PLK1/CDC7/PRKD1/DCLK1/CHUK/PRKCH/STK39/UHMK1/DAPK2/MAST2/CSNK1D/LATS2/MAPKAPK2/MAST4/PKN2/EIF2AK3/PRKDC/BRSK2/PDPK1/TGFBR2/HIPK3/PSKH1/PRKACA/AKT1/AKT2/PKN1/CSNK1A1/CDK5R1/TNKS/CSNK1G2/LRRK2/MAPK7/ULK1/PKN3/GRK2/DAPK3/MKNK2/STK11/AKT3/SRC/DGKQ/DMPK/MAP3K10/CLSPN/PKD1
GO:0009615	response to virus	71	-0.389891	-1.63605	0.00320015	0.0467165	0.0374303	2346	tags=41%, list=18%, signal=34%	RPS15A/IFITM3/MX2/ISG20/IFITM1/TPT1/MX1/TRIM22/IFIT1/CFL1/OAS2/IFNAR2/LAMTOR5/NPC2/IFIT3/STMN1/IFIH1/IFITM2/IFNAR1/OAS1/DHX58/DDX58/IVNS1ABP/CCDC130/ACTA2/BST2/HSPB1/HYAL3/BANF1
GO:0006805	xenobiotic metabolic process	45	-0.474827	-1.81049	0.00152614	0.0289498	0.0231953	2450	tags=51%, list=19%, signal=41%	CYP26A1/CES3/SULT1A2/EPHX2/GSTP1/CMBL/MGST3/AKR1C1/AIP/AKR7L/AKR7A3/BPHL/CBR3/MGST2/CYP2R1/RORA/SULT1A1/RORC/GSTA4/AHR/NQO2/GSTO2/DPEP1
GO:0042273	ribosomal large subunit biogenesis	27	-0.54437	-1.8365	0.00321595	0.0467165	0.0374303	2078	tags=52%, list=16%, signal=43%	RPL14/RPL35A/RPL26/RPL11/RPL5/RPL7/GTF3A/WDR74/RPF2/NIP7/RPL26L1/YAE1D1/NOP16/NPM1
GO:0060337	type I interferon signaling pathway	45	-0.502606	-1.91641	0.000495994	0.0121323	0.00972066	2197	tags=44%, list=17%, signal=37%	XAF1/GBP2/ISG15/IFI6/IFITM3/MX2/ISG20/IFITM1/MX1/IFIT1/OAS2/HLA-B/IFNAR2/IFIT3/HLA-F/IFITM2/IFNAR1/OAS1/IRF4/BST2
GO:0061844	antimicrobial humoral immune response mediated by antimicrobial peptide	13	-0.699624	-1.92807	0.00265522	0.041831	0.033516	1550	tags=54%, list=12%, signal=47%	RPL39/GNLY/RPS19/RPL30/ROMO1/GAPDH/HIST1H2BJ
GO:0006122	mitochondrial electron transport, ubiquinol to cytochrome c	14	-0.690793	-1.94742	0.00204176	0.0345058	0.0276468	1141	tags=50%, list=9%, signal=46%	UQCRB/UQCR10/UQCC3/UQCRQ/UQCRHL/UQCRH/UQCR11
GO:0009060	aerobic respiration	29	-0.62215	-2.1379	0.000131135	0.00451443	0.00361707	3529	tags=72%, list=28%, signal=52%	UQCRB/BLOC1S1/UCN/UQCR10/COX6A1/CHCHD5/FXN/UQCRHL/UQCRH/OXA1L/MTFR1L/SURF1/SDHB/PMPCB/ADSL/COX20/SLC25A14/SIRT3/UQCRC1/MDH2/UQCRC2
GO:1901687	glutathione derivative biosynthetic process	16	-0.730161	-2.13809	0.000224071	0.00694246	0.00556246	2606	tags=75%, list=20%, signal=60%	GSTM2/GSTM3/GSTP1/MGST3/GSTA3/GSTO1/MGST2/ESD/GSTA4/GSTM4/GSTO2/AKR1A1
GO:0006123	mitochondrial electron transport, cytochrome c to oxygen	14	-0.772627	-2.17812	8.16704e-05	0.00322706	0.0025856	893	tags=64%, list=7%, signal=60%	COX4I1/COX6A1/COX7C/COX6C/COX6B1/COX8A/COX5A/COX7B/COX5B
GO:0032543	mitochondrial translation	35	-0.607807	-2.18663	3.50312e-05	0.00226288	0.00181307	3138	tags=63%, list=25%, signal=48%	MRPL23/MRPS21/MRPL57/MRPS6/MRPS17/MRPL16/MRPS15/MRPS2/MTERF3/MRPS18A/MRPS16/MRPL51/MRPL47/MRPS18C/MRPS18B/MRPL10/NDUFA7/GATC/MTERF4/QRSL1/RARS2/MRPS24
GO:0000028	ribosomal small subunit assembly	15	-0.772951	-2.22353	5.52944e-05	0.00256981	0.00205899	1004	tags=60%, list=8%, signal=55%	RPS15/RPS14/RPS27/RPS19/RPS10/RPS28/RPS5/RPS27L/RPSA
GO:0006120	mitochondrial electron transport, NADH to ubiquinone	40	-0.720359	-2.67436	3.65177e-05	0.00226288	0.00181307	1998	tags=70%, list=16%, signal=59%	NDUFA3/NDUFS8/NDUFA2/NDUFB11/NDUFS5/NDUFV3/NDUFB1/NDUFB9/NDUFS6/NDUFB10/NDUFB8/NDUFA9/NDUFB4/NDUFA12/NDUFB7/NDUFA1/NDUFAB1/NDUFS4/NDUFA11/NDUFC1/NDUFC2/NDUFB3/NDUFB2/NDUFB5/NDUFS3/NDUFA6/NDUFA8/NDUFB6
GO:0032981	mitochondrial respiratory chain complex I assembly	55	-0.678741	-2.70733	4.12541e-05	0.00233267	0.00186899	2992	tags=71%, list=23%, signal=54%	NDUFA3/NDUFS8/NDUFA2/NDUFB11/NDUFS5/NDUFV3/NDUFB1/NDUFB9/NDUFS6/NDUFB10/NDUFAF3/NDUFB8/NDUFA9/NDUFB4/NDUFA12/NDUFB7/NDUFA1/NDUFAB1/NDUFS4/NDUFA11/NDUFC1/NDUFC2/OXA1L/NDUFB3/NDUFAF2/NDUFB2/NDUFB5/NDUFS3/NDUFA6/NDUFA8/NDUFB6/NDUFAF5/NDUFA7/NDUFAF8/NDUFA5/NDUFAF1/NDUFAF6/COA1/NDUFAF7
GO:0070125	mitochondrial translational elongation	87	-0.631549	-2.75049	5.29213e-05	0.00255435	0.0020466	3654	tags=78%, list=29%, signal=56%	MRPL23/MRPL48/MRPL54/MRPS21/MRPL57/MRPS6/MRPL52/MRPS17/MRPL16/MRPL12/MRPS15/MRPS33/MRPL36/MRPL27/MRPL40/MRPL14/GADD45GIP1/MRPL55/MRPS25/MRPL32/MRPL20/CHCHD1/MRPL24/MRPL43/MRPL17/MRPL22/MRPS30/MRPS36/MRPL33/MRPL21/MRPS2/MRPS14/MRPL44/TSFM/MRPS18A/MRPS16/MRPL51/MRPL47/MRPS18C/MRPL11/MRPL9/MRPS26/MRPS18B/MRPL10/MRPS9/MRPL34/TUFM/MRPL50/MRPL39/MRPL53/MRPL18/MRPS27/MRPL30/MRPL41/MRPL46/DAP3/MRPS22/MRP…
GO:0070126	mitochondrial translational termination	89	-0.637536	-2.78853	5.35877e-05	0.00255435	0.0020466	3754	tags=79%, list=29%, signal=56%	C12orf65/MRPL23/MRPL48/MRPL54/MRPS21/MRPL57/MRPS6/MRPL52/MRPS17/MRPL16/MRPL12/MRPS15/MRPS33/MRPL36/MRPL27/MRPL40/MRPL14/GADD45GIP1/MRPL55/MRPS25/MRRF/MRPL32/MRPL20/CHCHD1/MRPL24/MRPL43/MRPL17/MRPL22/MRPS30/MRPS36/MRPL33/MRPL21/MRPS2/MRPS14/MRPL44/MRPS18A/MRPS16/MRPL51/MRPL47/MRPS18C/MRPL11/MRPL9/MRPS26/MRPS18B/MRPL10/MRPS9/MRPL34/MRPL50/MRPL39/MRPL53/MRPL18/MRPS27/MRPL30/MRPL41/MRPL46/DAP3/MRPS22…
GO:0006364	rRNA processing	201	-0.643651	-3.17699	0.000109782	0.00385064	0.00308522	835	tags=40%, list=7%, signal=38%	RPS15/RPL37/RPLP1/RPL28/RPL39/RPL38/RPL18A/RPL37A/RPL14/RPL29/RPLP2/RPS16/RPL18/RPL23A/RPL36/RPS18/RPS15A/RPS24/RPL13/RPL34/RPL27A/RPL32/RPL24/RPS20/RPL23/RPS11/RPL19/RPL31/RPS14/RPL35A/RPL35/RPL26/RPL12/RPL8/ISG20/RPL11/RPS12/RPS4Y1/RPS6/RPS23/RPS27/RPS13/RPS21/RPS19/RPS10/RPL7A/RPS3/UBA52/RPS28/RPL41/RPL30/RPL9/RPS8/RPL13A/RPS25/RPS9/RPS7/RPL10A/RPL5/RPS26/RPL15/RPL27/RPL22/RPL7/RPL4/RPS29/RPS3…
GO:0006412	translation	170	-0.658404	-3.17949	9.09587e-05	0.00338184	0.00270961	1195	tags=55%, list=9%, signal=50%	RPS15/RPL37/RPLP1/RPL28/RPL39/RPL38/RPL18A/RPL37A/RPL14/RPL29/RPLP2/RPS16/RPL18/RPL23A/RPL36/RPS18/RPS15A/RPS24/RPL13/RPL34/RPL27A/RPL32/RPL24/RPS20/RPL23/RPS11/RPL19/RPL31/RPS14/RPL35A/RPL35/RPL26/RPL12/RPL8/RPL11/RPS12/RPS4Y1/RPS6/RPS23/RPS27/RPS13/RPS21/RPS19/RPS10/RPL7A/RPS3/RPS28/RPL41/RPL30/RPL9/RPS8/RPL13A/RPS25/MRPL23/RPS9/RPS7/RPL10A/RPL5/RPS26/RPL15/RPL27/RPL22/RPL7/RSL1D1/RPL4/RPS29/RP…
GO:0002181	cytoplasmic translation	49	-0.853611	-3.31989	3.93314e-05	0.00233267	0.00186899	583	tags=71%, list=5%, signal=68%	RPLP1/RPL39/RPL38/RPL18A/RPL29/RPLP2/RPL18/RPL36/RPL27A/RPL32/RPL24/RPS20/RPL19/RPL31/RPL35A/RPL26/RPL8/RPL11/RPS23/RPS21/RPS3/RPS28/RPL41/RPL30/RPL9/RPS7/RPL10A/RPS26/RPL15/RPL22/RPL7/RPL4/RPS29/RPS3A/RPL6
GO:0006413	translational initiation	130	-0.778094	-3.61989	7.05268e-05	0.00293143	0.00234873	720	tags=62%, list=6%, signal=59%	RPS15/RPL37/RPLP1/RPL28/RPL39/RPL38/RPL18A/RPL37A/RPL14/RPL29/RPLP2/RPS16/RPL18/RPL23A/RPL36/RPS18/RPS15A/RPS24/RPL13/RPL34/RPL27A/RPL32/RPL24/RPS20/RPL23/RPS11/RPL19/RPL31/RPS14/RPL35A/RPL35/RPL26/RPL12/RPL8/RPL11/RPS12/RPS4Y1/RPS6/RPS23/RPS27/RPS13/RPS21/RPS19/RPS10/RPL7A/RPS3/EIF3F/UBA52/RPS28/RPL41/RPL30/RPL9/RPS8/RPL13A/RPS25/RPS9/RPS7/RPL10A/RPL5/RPS26/RPL15/RPL27/EIF1AY/RPL22/RPL7/EIF3H/RP…
GO:0000184	nuclear-transcribed mRNA catabolic process, nonsense-mediated decay	115	-0.808322	-3.6879	6.42674e-05	0.0028446	0.00227916	720	tags=65%, list=6%, signal=62%	RPS15/RPL37/RPLP1/RPL28/RPL39/RPL38/RPL18A/RPL37A/RPL14/RPL29/RPLP2/RPS16/RPL18/RPL23A/RPL36/RPS18/RPS15A/RPS24/RPL13/RPL34/RPL27A/RPL32/RPL24/RPS20/RPL23/RPS11/RPL19/RPL31/RPS14/RPL35A/RPL35/RPL26/RPL12/RPL8/RPL11/RPS12/RPS4Y1/RPS6/RPS23/RPS27/RPS13/RPS21/RPS19/RPS10/RPL7A/RPS3/UBA52/RPS28/RPL41/RPL30/RPL9/RPS8/RPL13A/RPS25/RPS9/RPS7/RPL10A/RPL5/RPS26/RPL15/RPL27/RPL22/RPL7/RPL4/RPS29/RPS3A/RPL2…
GO:0019083	viral transcription	107	-0.841072	-3.79668	6.05804e-05	0.0027468	0.0022008	720	tags=69%, list=6%, signal=66%	RPS15/RPL37/RPLP1/RPL28/RPL39/RPL38/RPL18A/RPL37A/RPL14/RPL29/RPLP2/RPS16/RPL18/RPL23A/RPL36/RPS18/RPS15A/RPS24/RPL13/RPL34/RPL27A/RPL32/RPL24/RPS20/RPL23/RPS11/RPL19/RPL31/RPS14/RPL35A/RPL35/RPL26/RPL12/RPL8/RPL11/RPS12/RPS4Y1/RPS6/RPS23/RPS27/RPS13/RPS21/RPS19/RPS10/RPL7A/RPS3/UBA52/RPS28/RPL41/RPL30/RPL9/RPS8/RPL13A/RPS25/RPS9/RPS7/RPL10A/RPL5/RPS26/RPL15/RPL27/RPL22/RPL7/RPL4/RPS29/RPS3A/RPL2…
GO:0006614	SRP-dependent cotranslational protein targeting to membrane	88	-0.902462	-3.93884	5.32396e-05	0.00255435	0.0020466	720	tags=84%, list=6%, signal=80%	RPS15/RPL37/RPLP1/RPL28/RPL39/RPL38/RPL18A/RPL37A/RPL14/RPL29/RPLP2/RPS16/RPL18/RPL23A/RPL36/RPS18/RPS15A/RPS24/RPL13/RPL34/RPL27A/RPL32/RPL24/RPS20/RPL23/RPS11/RPL19/RPL31/RPS14/RPL35A/RPL35/RPL26/RPL12/RPL8/RPL11/RPS12/RPS4Y1/RPS6/RPS23/RPS27/RPS13/RPS21/RPS19/RPS10/RPL7A/RPS3/UBA52/RPS28/RPL41/RPL30/RPL9/RPS8/RPL13A/RPS25/RPS9/RPS7/RPL10A/RPL5/RPS26/RPL15/RPL27/RPL22/RPL7/RPL4/RPS29/RPS3A/RPL2…

## Sheet: Table S3 GO-terms Het vs 501mel
	GO-terms related to Figure S4B
	Heterogeneous tumours vs 501mel-mCherry tumours
ID	Description	setSize	enrichmentScore	NES	pvalue	p.adjust	qvalues	rank	leading_edge	core_enrichment
GO:0007160	cell-matrix adhesion	59	0.852502	1.61961	1.03649e-05	0.00477565	0.00440238	835	tags=37%, list=7%, signal=35%	EMP2/HPSE/ITGA3/ITGB4/COL3A1/BCAM/ITGB5/ITGA2/ITGB2/ITGA10/FBLN5/PARVG/NID1/FREM1/JAM3/EPDR1/ITGB3/CD44/ITGA4/L1CAM/SNED1
GO:0030198	extracellular matrix organization	126	0.840744	1.61004	1.00319e-05	0.00477565	0.00440238	731	tags=44%, list=6%, signal=42%	ITGA6/CCDC80/LAMA2/ICAM5/PDGFB/LAMA5/COL5A2/COL5A1/FBN1/SPOCK2/FN1/COL9A2/COL1A1/ITGA3/ITGB4/COL3A1/TGFBI/ITGB5/ITGA5/CSGALNACT1/ITGA2/LAMB3/ITGB2/SPP1/VCAN/LAMA4/COL1A2/TNC/COL27A1/CDH1/COL9A3/ITGA10/ELN/FBLN2/FBLN5/COL4A1/DDR1/COL6A1/THBS1/NID1/FGF2/COL6A2/JAM3/BGN/OLFML2A/COL8A1/PDGFA/SOX9/ADAM19/COL4A2/COL14A1/ITGB3/CD44/ITGA4
GO:0030574	collagen catabolic process	34	0.86195	1.59522	0.000310194	0.0265802	0.0245026	1022	tags=53%, list=8%, signal=49%	COL12A1/COL11A2/COL5A2/COL5A1/COL1A1/COL3A1/MMP16/MMP15/COL1A2/MRC2/COL4A1/COL6A1/COL15A1/COL6A2/COL8A1/COL4A2/MMP8
GO:0007156	homophilic cell adhesion via plasma membrane adhesion molecules	59	0.837825	1.59172	3.10948e-05	0.0095513	0.00880475	1025	tags=41%, list=8%, signal=38%	CDH24/SMAGP/AMIGO1/PCDH9/FAT2/NECTIN1/PCDHB16/CDH15/PCDH1/CDH1/PCDHB6/CD200/PCDHB15/CLSTN3/PCDHB3/PCDHB2/RET/PCDHB7/CADM3/PCDHB5/PCDH7/CDH2/PCDHGC3
GO:0022617	extracellular matrix disassembly	42	0.849578	1.59087	0.000161226	0.018551	0.017101	800	tags=33%, list=6%, signal=31%	TIMP1/FBN1/FN1/MMP16/MMP15/LAMB3/SPP1/CDH1/ELN/NID1/CD44/HTRA1/MMP8
GO:0007155	cell adhesion	248	0.828422	1.58614	1.00002e-05	0.00477565	0.00440238	912	tags=32%, list=7%, signal=31%	COL12A1/LAMA2/BMX/ICAM5/NECTIN1/CHL1/ADGRE2/EMP2/BOC/IGFBP7/COL5A1/FN1/ITGB4/HAPLN3/EGFL7/PCDHB16/CXCL12/EMILIN2/STAB1/CDH15/LPXN/TGFBI/FAP/BCAM/CNTNAP3B/CNTNAP3/LSAMP/ITGA5/ALCAM/ITGA2/SCN1B/SSPN/LAMB3/ITGB2/SPP1/VCAN/LAMA4/LOXL2/TNC/FREM2/FBLN7/AZGP1/PCDHB6/CX3CL1/CD22/DDR1/EPHB4/COL6A1/MTSS1/PDZD2/THBS1/ADGRB1/FES/PCDHB15/COL15A1/COL6A2/CD9/TINAGL1/PSTPIP1/SIGLEC7/PCDHB3/PODXL/PCDHB2/COL8A1/SR…
GO:0007416	synapse assembly	33	0.857573	1.58437	0.000523164	0.0385676	0.0355531	702	tags=42%, list=6%, signal=40%	SHANK3/SPOCK2/PCDHB16/SHANK1/CDH1/PCDHB6/PCDHB15/CLSTN3/PCDHB3/PCDHB2/PCDHB7/PCDHB5/CDH2
GO:0043154	negative regulation of cysteine-type endopeptidase activity involved in apoptotic process	52	0.830595	1.57066	0.000220278	0.022554	0.0207912	767	tags=21%, list=6%, signal=20%	LEF1/SFN/SFRP2/THBS1/CARD16/NGFR/SRC/TNFRSF10D/AQP1/CD44
GO:0006935	chemotaxis	48	0.831924	1.56842	0.000317289	0.0265802	0.0245026	763	tags=40%, list=6%, signal=37%	CMTM8/RAC3/TYMP/CMTM7/AMOT/CXCL12/FOSL1/CXCL14/DOCK2/CCR10/CX3CL1/FES/CMTM5/FGF2/CXCL16/SPN/L1CAM/CCL28
GO:0071260	cellular response to mechanical stimulus	56	0.817333	1.55042	0.000291412	0.0265802	0.0245026	813	tags=21%, list=6%, signal=20%	COL1A1/ITGA2/FAS/AGT/MYD88/PIEZO2/CYBA/CASP1/SOX9/AQP1/MAG
GO:0043410	positive regulation of MAPK cascade	78	0.810874	1.54895	2.03502e-05	0.00750109	0.00691479	834	tags=27%, list=7%, signal=25%	INSR/ERBB3/EPHB3/LPAR1/F2R/FAS/TNFRSF4/AXL/DDR1/EPHB4/LIF/IGFBP3/IGFBP4/NGFR/PDGFA/RET/TNFRSF10D/CD4/CDH2/GPR37
GO:0033209	tumor necrosis factor-mediated signaling pathway	93	0.789617	1.51101	6.05938e-05	0.0135069	0.0124512	537	tags=12%, list=4%, signal=11%	TNFSF13B/KRT18/FAS/TNFRSF4/NGFR/TNFRSF10D/EDA2R/CD70/TNFSF12/PYCARD
GO:0006955	immune response	123	0.777377	1.48876	5.01721e-05	0.0132096	0.0121771	815	tags=25%, list=7%, signal=24%	NOTCH1/SERPINB9/C1R/CXCL12/IL4R/FCGR2C/TNFSF13/CXCL14/TNFSF13B/FAS/CCR10/TNFRSF4/LCP2/IL27RA/WAS/CX3CL1/IFITM2/TENM1/THBS1/LIF/OPRD1/TINAGL1/NGFR/TNFRSF10D/CD70/SPN/CD4/TNFSF12/HRH2/CCL28
GO:0007267	cell-cell signaling	93	0.775686	1.48435	0.000252474	0.02449	0.0225758	941	tags=34%, list=8%, signal=32%	FZD1/SH3KBP1/AMH/PGF/HCN2/FGF13/NOV/GDF15/GAL3ST4/EFNB3/PCDHB16/STAB1/PCDH1/SFRP2/ITGB2/CXCL14/AGT/TFAP2C/SEMA3B/PCDHB6/PCDHB15/CRB1/PCDHB3/PCDHB2/BST2/PDGFA/PCDHB7/CD70/CD33/PCDHB5/PCDHGC3
GO:0070374	positive regulation of ERK1 and ERK2 cascade	105	0.771674	1.47683	0.000171116	0.018551	0.017101	895	tags=22%, list=7%, signal=21%	SPRY2/PDGFB/INSR/TGFB1/NOTCH1/GPR55/ERBB3/EPHB3/TIE1/F2R/AXL/CX3CL1/DDR1/EPHB4/FGF2/SRC/PDGFA/RET/TRPV4/CD4/CD44/PYCARD
GO:0044267	cellular protein metabolic process	111	0.757207	1.44965	0.00046253	0.0355185	0.0327423	1512	tags=35%, list=12%, signal=31%	NUCB1/APOE/MFGE8/SERPIND1/TMEM132A/B2M/GPC3/MELTF/HSPG2/BACE1/GSN/CSF1/EVA1A/GATA6/TIMP1/IGFBP2/IGFBP7/FBN1/FN1/PRSS23/IGFBP6/SDC2/TGFBI/ABCA3/SPP1/VCAN/IGFBP5/TNC/SORL1/SPARCL1/APOL1/UBE2L6/TF/IGFBP3/IGFBP4/CDH2/LMCD1/FAM20C
GO:0019221	cytokine-mediated signaling pathway	144	0.755309	1.44661	9.01397e-05	0.013844	0.0127619	943	tags=21%, list=8%, signal=19%	FLRT2/CRK/SOCS7/TGFB1/TIMP1/PTPRZ1/LAMA5/IL17RD/FN1/MUC1/RTN4RL1/IL4R/ITGB2/COL1A2/SDC1/ANXA1/RORC/CX3CL1/FGF2/LIF/BGN/CDKN1A/OPRD1/PODNL1/CASP1/OSMR/CD4/IFNLR1/LRRTM4
GO:0001525	angiogenesis	153	0.750184	1.43675	0.000120138	0.0170319	0.0157006	1292	tags=30%, list=10%, signal=27%	RORA/HSPG2/HOXB13/SERPINE1/MCAM/PGF/TYMP/RAPGEF3/COL18A1/SOX18/PLXND1/NOV/PRKD1/APOD/HOXA7/AMOT/THSD7A/LAMA5/FN1/ANG/SRPX2/EGFL7/SEMA4A/VASH1/TGFBI/FAP/EPHB3/TIE1/ITGA5/ARHGAP24/FGF1/CSPG4/VAV2/EPHB4/TNFAIP2/COL15A1/JAM3/COL8A1/PDGFA/COL4A2/RAMP2/HTATIP2/ANGPTL4/TNFSF12/ARHGAP22
GO:0051607	defense response to virus	116	0.746581	1.42958	0.000673083	0.0443033	0.0408404	1291	tags=22%, list=10%, signal=20%	TRIM56/IFIT2/TMEM173/GBP3/SPON2/APOBEC3F/DDIT4/MICA/MX1/LYST/OAS1/IRF7/UNC93B1/APOBEC3C/MX2/OAS2/IFITM2/APOBEC3G/RTP4/BST2/RNASE6/IFNLR1/IFITM1/SLFN11/PYCARD
GO:0006954	inflammatory response	154	0.741717	1.42062	0.000170177	0.018551	0.017101	943	tags=23%, list=8%, signal=22%	PRKD1/GSDMD/TGFB1/ADGRE2/KRT16/CHST2/SPHK1/TBXA2R/CYP26B1/STAB1/NMI/F2R/ITGB2/SPP1/AFAP1L2/FAS/NLRP1/SDC1/TNFRSF4/ANXA1/AXL/CX3CL1/MYD88/CYBA/IL17RE/SCN9A/THBS1/LOXL3/PSTPIP1/IGFBP4/NGFR/MGLL/TNFRSF10D/TRIL/PYCARD
GO:0007399	nervous system development	190	0.732296	1.4022	0.000150041	0.018551	0.017101	703	tags=17%, list=6%, signal=16%	GDF11/DPF1/GAS7/FGF13/GBX2/HES4/EFNB3/FABP7/PCDH1/KALRN/LSAMP/CSGALNACT1/CRIM1/DLG3/PCDHB6/DCLK1/SCN8A/MDK/SEMA6B/TENM1/SEMA3E/PCDHB15/FGF2/SIM2/PCDHB3/PCDHB2/GDNF/PTN/L1CAM/SCRG1/PCDHGC3
GO:0045087	innate immune response	211	0.72547	1.38926	9.00099e-05	0.013844	0.0127619	1389	tags=21%, list=11%, signal=19%	RELB/B2M/ZAP70/NLRX1/F12/TMEM173/S100B/BTK/SPON2/APOBEC3F/MX1/CSF1/PRKD1/RNF135/GSDMD/BMX/KRT16/C1R/IRF7/UNC93B1/MAP3K5/TRIM14/APOBEC3C/PTK6/SSC5D/NLRP1/ANXA1/MX2/AXL/APOL1/SIGLEC15/SH2D1B/CYBA/APOBEC3G/ADGRB1/FES/PSTPIP1/BST2/SRC/C1RL/RNASE6/TRIL/PYCARD
GO:0048741	skeletal muscle fiber development	15	-0.796411	-2.12735	8.79507e-05	0.013844	0.0127619	624	tags=33%, list=5%, signal=32%	ACTA1/KLHL41/STAC3/KEL/RYR1
GO:0030049	muscle filament sliding	24	-0.799588	-2.42221	6.59587e-05	0.0135069	0.0124512	385	tags=54%, list=3%, signal=53%	TNNI2/TTN/MYH2/ACTA1/MYH4/TNNC2/TNNT3/DES/MYH8/TPM1/ACTC1/NEB/ACTN3

## Sheet: Table S4 GO-terms CTC 501mel
ID	Description	setSize	enrichmentScore	NES	pvalue	p.adjust	qvalues	rank	leading_edge	core_enrichment
GO:0001656	metanephros development	15	0.790358	2.18495	2.84252e-05	0.0123792	0.0118788	1941	tags=67%, list=17%, signal=56%	ID2/ROBO2/RDH10/FBN1/NF1/CITED1/GLI3/GDF11/IRX3/NIPBL
GO:0031424	keratinization	18	-0.823012	-1.94866	0.00013488	0.0391601	0.0375771	727	tags=39%, list=6%, signal=37%	KRT79/KRT8/KRT6A/KRT5/KRT17/KRT14
GO:0070268	cornification	23	-0.791857	-1.96041	0.00010098	0.0351813	0.033759	225	tags=35%, list=2%, signal=34%	KRT79/KRT8/SPRR2D/KRT6A/KRT5/KRT17/KRT14
GO:0030574	collagen catabolic process	29	-0.808606	-2.08473	1.38591e-05	0.0084409	0.00809968	670	tags=34%, list=6%, signal=33%	COL4A2/COL5A2/COL7A1/COL1A2/COL11A2/COL1A1/COL3A1/COL15A1/COL4A1
GO:0006936	muscle contraction	63	-0.7445	-2.17978	1.21271e-05	0.0084409	0.00809968	951	tags=30%, list=8%, signal=28%	TNNT1/ACTG2/TPM1/RYR1/CACNA1H/MYL5/DYSF/TTN/TPM2/ACTA2/MYH4/ACTA1/MYLPF/MYH13/TNNI2/TNNT3/DES/MYH2
GO:0030049	muscle filament sliding	22	-0.900334	-2.21085	1.45366e-05	0.0084409	0.00809968	364	tags=64%, list=3%, signal=62%	TPM1/NEB/TTN/TPM2/MYH4/ACTA1/ACTN2/ACTN3/TNNI2/TNNT3/TNNC2/DES/MYH2
